# Supplementary material for: l-Tryptophan 4-nitro­phenol tris­olvate
Source: Acta Crystallogr Sect E Struct Rep Online. 2012 Feb 29;68(Pt 3):o920. doi: 10.1107/S1600536812007817 (PMC3297960; doi:10.1107/S1600536812007817)
Supplement: Supplementary file 1 [file e-68-0o920-sup1.cif]

##############################################################################
#                                                                            #
# This CIF contains the data in a paper accepted for publication in          #
# Acta Crystallographica Section E. It conforms to the requirements of       #
# Notes for Authors for Acta Crystallographica Section E, and has been       #
# peer reviewed under the auspices of the IUCr Commission on Journals.       #
#                                                                            #
# Full details of the Crystallographic Information File format               #
# are given in the paper "The Crystallographic Information File (CIF):       #
# a New Standard Archive File for Crystallography" by S. R. Hall, F. H.      #
# Allen and I. D. Brown [Acta Cryst. (1991), A47, 655-685].                  #
#                                                                            #
# The current version of the core CIF dictionary is obtainable from          #
# ftp://ftp.iucr.org/pub/cif_core.dic.                                       #
#                                                                            #
# Software is freely available for graphical display of the structure(s)     #
# in this CIF. For information consult the CIF software page                 #
# http://www.iucr.org/resources/cif/software.                                #
#                                                                            #
# This file may be used for bona fide research purposes within the           #
# scientific community so long as proper attribution is given to the journal # 
# article from which it was obtained.                                        #
#                                                                            #
##############################################################################
data_I
_audit_creation_method     SHELXL-97
_chemical_name_systematic
;
L-Tryptophan 4-nitrophenol trisolvate
;
_chemical_name_common     'L-tryptophan tris(p-nitrophenol)'
_chemical_formula_moiety     'C11 H12 N2 O2, 3(C6 H5 N O3)'
_chemical_formula_sum     'C29 H27 N5 O11'
_chemical_formula_iupac     'C11 H12 N2 O2, 3C6 H5 N O3'
_chemical_formula_weight     621.56
_chemical_melting_point     ?
_symmetry_cell_setting     monoclinic
_symmetry_space_group_name_H-M     'P 21'
_symmetry_space_group_name_Hall     'P 2yb'
loop_
    _symmetry_equiv_pos_as_xyz
    'x, y, z'
    '-x, y+1/2, -z'
_cell_length_a     13.0321(9)
_cell_length_b     6.7332(4)
_cell_length_c     17.3091(10)
_cell_angle_alpha     90.00
_cell_angle_beta     104.479(3)
_cell_angle_gamma     90.00
_cell_volume     1470.59(16)
_cell_formula_units_Z     2
_cell_measurement_reflns_used     8205
_cell_measurement_theta_min     2.56
_cell_measurement_theta_max     25.78
_cell_measurement_temperature     291(2)
_exptl_crystal_description     block
_exptl_crystal_colour     yellow
_exptl_crystal_size_max     0.3
_exptl_crystal_size_mid     0.2
_exptl_crystal_size_min     0.15
_exptl_crystal_density_diffrn     1.404
_exptl_crystal_density_meas     ?
_exptl_crystal_density_method     'not measured'
_exptl_crystal_F_000     648
_exptl_absorpt_coefficient_mu     0.110
_exptl_absorpt_correction_type     multi-scan
_exptl_absorpt_process_details
;
(SADABS; Sheldrick, 2003)
;
_exptl_absorpt_correction_T_min     0.915
_exptl_absorpt_correction_T_max     0.980
_exptl_special_details     ?
_diffrn_ambient_temperature     291(2)
_diffrn_radiation_type     MoK\a
_diffrn_radiation_wavelength     0.71073
_diffrn_radiation_source     'fine-focus sealed tube'
_diffrn_radiation_monochromator     graphite
_diffrn_measurement_device_type
;
Bruker--Nonius APEXII CCD area-detector
;
_diffrn_measurement_method     '\f and \w'
_diffrn_detector_area_resol_mean     ?
_diffrn_reflns_number     94463
_diffrn_reflns_av_R_equivalents     0.0306
_diffrn_reflns_av_sigmaI/netI     0.0177
_diffrn_reflns_theta_min     3.15
_diffrn_reflns_theta_max     30.87
_diffrn_reflns_theta_full     27.50
_diffrn_measured_fraction_theta_max     0.859
_diffrn_measured_fraction_theta_full     0.998
_diffrn_reflns_limit_h_min     -18
_diffrn_reflns_limit_h_max     17
_diffrn_reflns_limit_k_min     -8
_diffrn_reflns_limit_k_max     9
_diffrn_reflns_limit_l_min     -22
_diffrn_reflns_limit_l_max     21
_refine_special_details
;
Refinement of <i>F</i>^2^ against ALL reflections. The weighted <i>R</i>-factor
<i>wR</i> and goodness of fit <i>S</i> are based on <i>F</i>^2^, conventional
<i>R</i>-factors <i>R</i> are based on <i>F</i>, with <i>F</i> set to zero for
negative <i>F</i>^2^. The threshold expression of <i>F</i>^2^ >
\s(<i>F</i>^2^) is used only for calculating <i>R</i>-factors(gt) <i>etc</i>.
and is not relevant to the choice of reflections for refinement.
<i>R</i>-factors based on <i>F</i>^2^ are statistically about twice as large
as those based on <i>F</i>, and <i>R</i>- factors based on ALL data will be
even larger.
;
_reflns_number_total     4289
_reflns_number_gt     2984
_reflns_threshold_expression     I>2\s(I)
_refine_ls_structure_factor_coef     Fsqd
_refine_ls_matrix_type     full
_refine_ls_R_factor_all     0.0648
_refine_ls_R_factor_gt     0.0348
_refine_ls_wR_factor_gt     0.0876
_refine_ls_wR_factor_ref     0.1005
_refine_ls_goodness_of_fit_ref     1.040
_refine_ls_restrained_S_all     1.040
_refine_ls_number_reflns     4289
_refine_ls_number_parameters     410
_refine_ls_number_restraints     1
_refine_ls_hydrogen_treatment     constr
_refine_ls_weighting_scheme     calc
_refine_ls_weighting_details
         'calc w=1/[\s^2^(Fo^2^)+(0.0546P)^2^+0.0968P] where P=(Fo^2^+2Fc^2^)/3'
_atom_sites_solution_hydrogens     geom
_atom_sites_solution_primary     direct
_atom_sites_solution_secondary     difmap
_refine_ls_shift/su_max     0.000
_refine_ls_shift/su_mean     0.000
_refine_diff_density_max     0.144
_refine_diff_density_min     -0.146
_refine_ls_extinction_method     none
loop_
    _atom_type_symbol
    _atom_type_description
    _atom_type_scat_dispersion_real
    _atom_type_scat_dispersion_imag
    _atom_type_scat_source
    'C' 'C' 0.0033 0.0000
                         'International Tables Vol C Tables 4.2.6.8 and 6.1.1.4'
    'H' 'H' 0.0000 0.0000
                         'International Tables Vol C Tables 4.2.6.8 and 6.1.1.4'
    'N' 'N' 0.0061 0.0000
                         'International Tables Vol C Tables 4.2.6.8 and 6.1.1.4'
    'O' 'O' 0.0106 0.0000
                         'International Tables Vol C Tables 4.2.6.8 and 6.1.1.4'
_computing_data_collection     'APEX2 (Bruker, 2003)'
_computing_cell_refinement     'SAINT (Bruker, 2003)'
_computing_data_reduction     'SAINT (Bruker, 2003)'
_computing_structure_solution     'SHELXS97 (Sheldrick, 2008)'
_computing_structure_refinement     'SHELXL97 (Sheldrick, 2008)'
_computing_molecular_graphics     'PLATON (Spek, 2009)'
_computing_publication_material     'SHELXL97 (Sheldrick, 2008)'
loop_
    _atom_site_type_symbol
    _atom_site_label
    _atom_site_fract_x
    _atom_site_fract_y
    _atom_site_fract_z
    _atom_site_U_iso_or_equiv
    _atom_site_adp_type
    _atom_site_calc_flag
    _atom_site_refinement_flags
    _atom_site_occupancy
    _atom_site_symmetry_multiplicity
    _atom_site_disorder_assembly
    _atom_site_disorder_group
    O O1 0.53801(10) 1.2043(3) 0.02152(8) 0.0593(4) Uani d . 1 1 . .
    O O2 0.68508(10) 1.2042(3) 0.12018(8) 0.0595(4) Uani d . 1 1 . .
    C C1 0.59036(14) 1.1548(3) 0.08874(11) 0.0431(4) Uani d . 1 1 . .
    C C2 0.53789(12) 1.0190(3) 0.13787(10) 0.0387(4) Uani d . 1 1 . .
    H H2 0.5327 1.0894 0.1863 0.046 Uiso calc R 1 1 . .
    N N1 0.42901(10) 0.9709(3) 0.08966(9) 0.0411(3) Uani d . 1 1 . .
    H H1A 0.3969 1.0818 0.0683 0.062 Uiso calc R 1 1 . .
    H H1B 0.3921 0.9159 0.1209 0.062 Uiso calc R 1 1 . .
    H H1C 0.4330 0.8864 0.0510 0.062 Uiso calc R 1 1 . .
    C C3 0.60036(14) 0.8278(3) 0.16154(11) 0.0457(4) Uani d . 1 1 . .
    H H3A 0.6082 0.7614 0.1136 0.055 Uiso calc R 1 1 . .
    H H3B 0.6707 0.8611 0.1933 0.055 Uiso calc R 1 1 . .
    C C4 0.55002(14) 0.6876(3) 0.20785(11) 0.0441(4) Uani d . 1 1 . .
    C C5 0.48396(16) 0.5339(3) 0.17877(11) 0.0507(5) Uani d . 1 1 . .
    H H5 0.4631 0.4972 0.1253 0.061 Uiso calc R 1 1 . .
    N N2 0.45239(15) 0.4408(3) 0.23941(10) 0.0573(4) Uani d . 1 1 . .
    H H2A 0.4110 0.3396 0.2342 0.069 Uiso calc R 1 1 . .
    C C6 0.49761(16) 0.5353(3) 0.30952(11) 0.0511(5) Uani d . 1 1 . .
    C C7 0.48737(19) 0.4966(4) 0.38646(13) 0.0653(6) Uani d . 1 1 . .
    H H7 0.4465 0.3918 0.3971 0.078 Uiso calc R 1 1 . .
    C C8 0.5409(2) 0.6214(6) 0.44572(14) 0.0815(8) Uani d . 1 1 . .
    H H8 0.5356 0.6007 0.4977 0.098 Uiso calc R 1 1 . .
    C C9 0.6023(2) 0.7764(6) 0.43064(13) 0.0840(9) Uani d . 1 1 . .
    H H9 0.6372 0.8571 0.4726 0.101 Uiso calc R 1 1 . .
    C C10 0.61303(18) 0.8147(5) 0.35448(13) 0.0666(6) Uani d . 1 1 . .
    H H10 0.6552 0.9187 0.3450 0.080 Uiso calc R 1 1 . .
    C C11 0.55904(15) 0.6934(3) 0.29236(11) 0.0470(4) Uani d . 1 1 . .
    O O41 0.24461(14) 0.2491(4) -0.00160(14) 0.0952(7) Uani d . 1 1 . .
    O O42 0.25999(13) 0.2738(4) 0.12387(14) 0.0957(6) Uani d . 1 1 . .
    N N41 0.20582(15) 0.2621(3) 0.05568(14) 0.0674(5) Uani d . 1 1 . .
    C C41 0.09109(14) 0.2606(3) 0.04219(12) 0.0481(4) Uani d . 1 1 . .
    C C42 0.02939(15) 0.2653(3) -0.03489(12) 0.0526(5) Uani d . 1 1 . .
    H H42 0.0606 0.2673 -0.0777 0.063 Uiso calc R 1 1 . .
    C C43 -0.07909(15) 0.2669(3) -0.04782(11) 0.0506(5) Uani d . 1 1 . .
    H H43 -0.1217 0.2729 -0.0996 0.061 Uiso calc R 1 1 . .
    C C44 -0.12507(14) 0.2595(3) 0.01613(11) 0.0472(4) Uani d . 1 1 . .
    O O43 -0.23142(11) 0.2620(3) -0.00108(10) 0.0700(5) Uani d . 1 1 . .
    H H43A -0.2510 0.2426 0.0398 0.105 Uiso calc R 1 1 . .
    C C45 -0.06176(15) 0.2499(3) 0.09340(11) 0.0479(4) Uani d . 1 1 . .
    H H45 -0.0927 0.2422 0.1362 0.058 Uiso calc R 1 1 . .
    C C46 0.04710(15) 0.2517(3) 0.10678(12) 0.0509(5) Uani d . 1 1 . .
    H H46 0.0901 0.2469 0.1585 0.061 Uiso calc R 1 1 . .
    O O21 0.29993(15) 0.8641(4) 0.20268(11) 0.0833(6) Uani d . 1 1 . .
    O O22 0.3440(2) 1.0653(4) 0.30178(14) 0.1070(8) Uani d . 1 1 . .
    N N21 0.30274(16) 0.9127(3) 0.27141(13) 0.0665(5) Uani d . 1 1 . .
    C C21 0.25695(16) 0.7792(4) 0.31921(12) 0.0538(5) Uani d . 1 1 . .
    C C22 0.21164(19) 0.6059(4) 0.28520(14) 0.0625(6) Uani d . 1 1 . .
    H H22 0.2096 0.5775 0.2323 0.075 Uiso calc R 1 1 . .
    C C23 0.1695(2) 0.4750(4) 0.32914(14) 0.0686(6) Uani d . 1 1 . .
    H H23 0.1380 0.3582 0.3060 0.082 Uiso calc R 1 1 . .
    C C24 0.17371(18) 0.5165(4) 0.40792(13) 0.0644(6) Uani d . 1 1 . .
    O O23 0.13486(17) 0.3904(4) 0.45435(11) 0.0935(7) Uani d . 1 1 . .
    H H23A 0.0916 0.3157 0.4260 0.140 Uiso calc R 1 1 . .
    C C25 0.2203(2) 0.6886(5) 0.44203(14) 0.0770(8) Uani d . 1 1 . .
    H H25 0.2238 0.7151 0.4954 0.092 Uiso calc R 1 1 . .
    C C26 0.2620(2) 0.8231(4) 0.39763(15) 0.0732(7) Uani d . 1 1 . .
    H H26 0.2929 0.9408 0.4204 0.088 Uiso calc R 1 1 . .
    O O31 1.00715(17) 1.0726(4) 0.28193(12) 0.0961(7) Uani d . 1 1 . .
    O O32 1.01880(18) 1.0385(4) 0.40723(12) 0.0973(7) Uani d . 1 1 . .
    N N31 0.98754(16) 0.9822(4) 0.33756(12) 0.0685(5) Uani d . 1 1 . .
    C C31 0.92836(16) 0.7970(4) 0.32165(12) 0.0544(5) Uani d . 1 1 . .
    C C32 0.88446(16) 0.7437(4) 0.24380(12) 0.0562(5) Uani d . 1 1 . .
    H H32 0.8918 0.8261 0.2024 0.067 Uiso calc R 1 1 . .
    C C33 0.82972(17) 0.5685(4) 0.22744(12) 0.0549(5) Uani d . 1 1 . .
    H H33 0.7998 0.5322 0.1748 0.066 Uiso calc R 1 1 . .
    C C34 0.81888(17) 0.4453(4) 0.28894(13) 0.0585(5) Uani d . 1 1 . .
    O O33 0.76777(16) 0.2709(3) 0.27645(11) 0.0824(5) Uani d . 1 1 . .
    H H33A 0.7372 0.2606 0.2291 0.124 Uiso calc R 1 1 . .
    C C35 0.8646(2) 0.5020(5) 0.36739(14) 0.0821(8) Uani d . 1 1 . .
    H H35 0.8588 0.4191 0.4091 0.098 Uiso calc R 1 1 . .
    C C36 0.9181(2) 0.6787(5) 0.38391(14) 0.0752(7) Uani d . 1 1 . .
    H H36 0.9469 0.7177 0.4364 0.090 Uiso calc R 1 1 . .
loop_
    _atom_site_aniso_label
    _atom_site_aniso_U_11
    _atom_site_aniso_U_22
    _atom_site_aniso_U_33
    _atom_site_aniso_U_12
    _atom_site_aniso_U_13
    _atom_site_aniso_U_23
    O1 0.0484(7) 0.0692(10) 0.0588(8) -0.0064(7) 0.0106(6) 0.0227(8)
    O2 0.0432(7) 0.0694(11) 0.0653(8) -0.0176(7) 0.0121(6) -0.0004(8)
    C1 0.0386(9) 0.0416(10) 0.0515(10) -0.0029(8) 0.0154(8) -0.0011(8)
    C2 0.0349(8) 0.0410(10) 0.0410(8) -0.0016(7) 0.0108(7) -0.0020(8)
    N1 0.0333(7) 0.0421(8) 0.0505(8) 0.0011(6) 0.0153(6) 0.0007(7)
    C3 0.0391(9) 0.0464(10) 0.0521(10) 0.0047(8) 0.0123(8) 0.0044(9)
    C4 0.0443(9) 0.0396(10) 0.0478(10) 0.0062(8) 0.0104(7) 0.0036(8)
    C5 0.0635(12) 0.0403(10) 0.0499(10) -0.0009(10) 0.0171(9) -0.0035(9)
    N2 0.0741(11) 0.0402(9) 0.0593(10) -0.0111(9) 0.0197(8) -0.0020(8)
    C6 0.0575(11) 0.0447(10) 0.0504(10) 0.0055(9) 0.0123(8) 0.0055(9)
    C7 0.0746(14) 0.0681(16) 0.0557(11) 0.0048(13) 0.0212(10) 0.0141(12)
    C8 0.0835(17) 0.110(2) 0.0482(12) 0.0041(18) 0.0105(12) 0.0046(15)
    C9 0.0823(16) 0.113(3) 0.0483(12) -0.0096(19) 0.0004(11) -0.0162(16)
    C10 0.0571(12) 0.0776(17) 0.0593(12) -0.0122(12) 0.0037(10) -0.0101(12)
    C11 0.0442(9) 0.0474(11) 0.0468(10) 0.0056(8) 0.0066(8) 0.0028(9)
    O41 0.0646(10) 0.0947(15) 0.1429(18) 0.0118(12) 0.0570(11) 0.0057(15)
    O42 0.0514(9) 0.0956(16) 0.1276(16) 0.0020(11) -0.0014(10) -0.0095(15)
    N41 0.0489(10) 0.0436(10) 0.1112(16) 0.0049(9) 0.0228(11) -0.0014(12)
    C41 0.0410(9) 0.0340(9) 0.0710(12) 0.0021(8) 0.0174(8) -0.0011(10)
    C42 0.0617(11) 0.0385(10) 0.0663(12) 0.0026(10) 0.0325(10) 0.0004(10)
    C43 0.0547(11) 0.0464(11) 0.0499(10) -0.0009(10) 0.0119(8) 0.0053(9)
    C44 0.0424(9) 0.0389(9) 0.0611(11) 0.0006(9) 0.0147(8) 0.0073(9)
    O43 0.0413(7) 0.0937(13) 0.0752(10) 0.0014(9) 0.0149(6) 0.0230(11)
    C45 0.0536(10) 0.0420(10) 0.0525(10) 0.0043(9) 0.0213(8) 0.0042(9)
    C46 0.0529(10) 0.0405(10) 0.0558(10) 0.0044(10) 0.0070(8) -0.0020(9)
    O21 0.0852(12) 0.0988(16) 0.0757(11) -0.0139(11) 0.0384(9) 0.0120(11)
    O22 0.1260(18) 0.0763(15) 0.1163(16) -0.0442(14) 0.0257(13) 0.0043(13)
    N21 0.0608(11) 0.0620(13) 0.0786(14) -0.0089(10) 0.0208(10) 0.0087(11)
    C21 0.0505(10) 0.0533(12) 0.0603(11) -0.0003(10) 0.0189(9) 0.0036(11)
    C22 0.0698(14) 0.0650(14) 0.0554(11) -0.0094(12) 0.0208(10) -0.0022(11)
    C23 0.0774(15) 0.0668(15) 0.0621(12) -0.0181(14) 0.0188(11) -0.0015(12)
    C24 0.0637(13) 0.0717(16) 0.0616(12) -0.0033(13) 0.0226(10) 0.0093(13)
    O23 0.1037(15) 0.1068(18) 0.0754(11) -0.0259(13) 0.0328(11) 0.0195(12)
    C25 0.0969(18) 0.0840(19) 0.0577(13) -0.0073(16) 0.0337(13) -0.0110(13)
    C26 0.0859(17) 0.0645(15) 0.0702(14) -0.0093(14) 0.0214(12) -0.0138(13)
    O31 0.1105(15) 0.0881(16) 0.0887(13) -0.0350(13) 0.0233(11) 0.0127(12)
    O32 0.1210(16) 0.0899(16) 0.0789(11) -0.0343(14) 0.0210(11) -0.0231(12)
    N31 0.0688(12) 0.0676(13) 0.0687(12) -0.0046(11) 0.0166(9) -0.0065(11)
    C31 0.0539(11) 0.0559(13) 0.0555(11) -0.0016(10) 0.0176(9) -0.0041(10)
    C32 0.0600(11) 0.0571(13) 0.0515(11) 0.0059(11) 0.0141(9) 0.0073(10)
    C33 0.0567(12) 0.0565(13) 0.0488(10) 0.0055(11) 0.0082(8) -0.0017(10)
    C34 0.0574(12) 0.0571(13) 0.0605(12) -0.0010(11) 0.0135(10) 0.0004(11)
    O33 0.0906(12) 0.0718(12) 0.0788(10) -0.0230(11) 0.0102(9) 0.0056(10)
    C35 0.108(2) 0.086(2) 0.0551(13) -0.0258(18) 0.0252(13) 0.0055(14)
    C36 0.0945(18) 0.0815(18) 0.0515(12) -0.0182(16) 0.0219(12) -0.0084(13)
_geom_special_details
;
All e.s.d.'s (except the e.s.d. in the dihedral angle between two l.s. planes)
are estimated using the full covariance matrix. The cell e.s.d.'s are taken
into account individually in the estimation of e.s.d.'s in distances, angles
and torsion angles; correlations between e.s.d.'s in cell parameters are only
used when they are defined by crystal symmetry. An approximate (isotropic)
treatment of cell e.s.d.'s is used for estimating e.s.d.'s involving l.s.
planes.
;
loop_
    _geom_bond_atom_site_label_1
    _geom_bond_atom_site_label_2
    _geom_bond_site_symmetry_2
    _geom_bond_distance
    _geom_bond_publ_flag
    O1 C1 . 1.238(2) ?
    O2 C1 . 1.263(2) ?
    C1 C2 . 1.522(2) ?
    C2 N1 . 1.491(2) ?
    C2 C3 . 1.524(3) ?
    C2 H2 . 0.9800 ?
    N1 H1A . 0.8900 ?
    N1 H1B . 0.8900 ?
    N1 H1C . 0.8900 ?
    C3 C4 . 1.492(3) ?
    C3 H3A . 0.9700 ?
    C3 H3B . 0.9700 ?
    C4 C5 . 1.360(3) ?
    C4 C11 . 1.438(3) ?
    C5 N2 . 1.371(3) ?
    C5 H5 . 0.9300 ?
    N2 C6 . 1.367(3) ?
    N2 H2A . 0.8600 ?
    C6 C7 . 1.396(3) ?
    C6 C11 . 1.407(3) ?
    C7 C8 . 1.374(4) ?
    C7 H7 . 0.9300 ?
    C8 C9 . 1.379(5) ?
    C8 H8 . 0.9300 ?
    C9 C10 . 1.384(3) ?
    C9 H9 . 0.9300 ?
    C10 C11 . 1.393(3) ?
    C10 H10 . 0.9300 ?
    O41 N41 . 1.223(3) ?
    O42 N41 . 1.217(3) ?
    N41 C41 . 1.455(3) ?
    C41 C42 . 1.375(3) ?
    C41 C46 . 1.379(3) ?
    C42 C43 . 1.375(3) ?
    C42 H42 . 0.9300 ?
    C43 C44 . 1.385(3) ?
    C43 H43 . 0.9300 ?
    C44 O43 . 1.343(2) ?
    C44 C45 . 1.386(3) ?
    O43 H43A . 0.8200 ?
    C45 C46 . 1.379(3) ?
    C45 H45 . 0.9300 ?
    C46 H46 . 0.9300 ?
    O21 N21 . 1.225(3) ?
    O22 N21 . 1.217(3) ?
    N21 C21 . 1.448(3) ?
    C21 C22 . 1.372(3) ?
    C21 C26 . 1.375(3) ?
    C22 C23 . 1.366(3) ?
    C22 H22 . 0.9300 ?
    C23 C24 . 1.380(3) ?
    C23 H23 . 0.9300 ?
    C24 O23 . 1.351(3) ?
    C24 C25 . 1.371(4) ?
    O23 H23A . 0.8200 ?
    C25 C26 . 1.384(4) ?
    C25 H25 . 0.9300 ?
    C26 H26 . 0.9300 ?
    O31 N31 . 1.219(3) ?
    O32 N31 . 1.232(3) ?
    N31 C31 . 1.456(3) ?
    C31 C36 . 1.373(3) ?
    C31 C32 . 1.373(3) ?
    C32 C33 . 1.371(4) ?
    C32 H32 . 0.9300 ?
    C33 C34 . 1.384(3) ?
    C33 H33 . 0.9300 ?
    C34 O33 . 1.341(3) ?
    C34 C35 . 1.393(3) ?
    O33 H33A . 0.8200 ?
    C35 C36 . 1.373(4) ?
    C35 H35 . 0.9300 ?
    C36 H36 . 0.9300 ?
loop_
    _geom_angle_atom_site_label_1
    _geom_angle_atom_site_label_2
    _geom_angle_atom_site_label_3
    _geom_angle_site_symmetry_1
    _geom_angle_site_symmetry_3
    _geom_angle
    _geom_angle_publ_flag
    O1 C1 O2 . . 125.70(17) ?
    O1 C1 C2 . . 117.88(15) ?
    O2 C1 C2 . . 116.40(16) ?
    N1 C2 C1 . . 108.38(14) ?
    N1 C2 C3 . . 109.67(15) ?
    C1 C2 C3 . . 111.92(13) ?
    N1 C2 H2 . . 108.9 ?
    C1 C2 H2 . . 108.9 ?
    C3 C2 H2 . . 108.9 ?
    C2 N1 H1A . . 109.5 ?
    C2 N1 H1B . . 109.5 ?
    H1A N1 H1B . . 109.5 ?
    C2 N1 H1C . . 109.5 ?
    H1A N1 H1C . . 109.5 ?
    H1B N1 H1C . . 109.5 ?
    C4 C3 C2 . . 113.69(14) ?
    C4 C3 H3A . . 108.8 ?
    C2 C3 H3A . . 108.8 ?
    C4 C3 H3B . . 108.8 ?
    C2 C3 H3B . . 108.8 ?
    H3A C3 H3B . . 107.7 ?
    C5 C4 C11 . . 106.28(17) ?
    C5 C4 C3 . . 127.24(17) ?
    C11 C4 C3 . . 126.45(18) ?
    C4 C5 N2 . . 110.37(17) ?
    C4 C5 H5 . . 124.8 ?
    N2 C5 H5 . . 124.8 ?
    C6 N2 C5 . . 108.74(17) ?
    C6 N2 H2A . . 125.6 ?
    C5 N2 H2A . . 125.6 ?
    N2 C6 C7 . . 129.6(2) ?
    N2 C6 C11 . . 107.86(16) ?
    C7 C6 C11 . . 122.5(2) ?
    C8 C7 C6 . . 116.5(3) ?
    C8 C7 H7 . . 121.8 ?
    C6 C7 H7 . . 121.8 ?
    C7 C8 C9 . . 122.1(2) ?
    C7 C8 H8 . . 118.9 ?
    C9 C8 H8 . . 118.9 ?
    C8 C9 C10 . . 121.5(3) ?
    C8 C9 H9 . . 119.2 ?
    C10 C9 H9 . . 119.2 ?
    C9 C10 C11 . . 118.3(3) ?
    C9 C10 H10 . . 120.8 ?
    C11 C10 H10 . . 120.8 ?
    C10 C11 C6 . . 118.99(19) ?
    C10 C11 C4 . . 134.3(2) ?
    C6 C11 C4 . . 106.74(17) ?
    O42 N41 O41 . . 122.2(2) ?
    O42 N41 C41 . . 118.7(2) ?
    O41 N41 C41 . . 119.1(2) ?
    C42 C41 C46 . . 121.78(17) ?
    C42 C41 N41 . . 118.93(19) ?
    C46 C41 N41 . . 119.28(19) ?
    C43 C42 C41 . . 119.08(18) ?
    C43 C42 H42 . . 120.5 ?
    C41 C42 H42 . . 120.5 ?
    C42 C43 C44 . . 120.16(18) ?
    C42 C43 H43 . . 119.9 ?
    C44 C43 H43 . . 119.9 ?
    O43 C44 C43 . . 116.81(17) ?
    O43 C44 C45 . . 123.14(17) ?
    C43 C44 C45 . . 120.04(17) ?
    C44 O43 H43A . . 109.5 ?
    C46 C45 C44 . . 120.04(17) ?
    C46 C45 H45 . . 120.0 ?
    C44 C45 H45 . . 120.0 ?
    C45 C46 C41 . . 118.87(17) ?
    C45 C46 H46 . . 120.6 ?
    C41 C46 H46 . . 120.6 ?
    O22 N21 O21 . . 123.2(2) ?
    O22 N21 C21 . . 118.6(2) ?
    O21 N21 C21 . . 118.2(2) ?
    C22 C21 C26 . . 121.1(2) ?
    C22 C21 N21 . . 118.5(2) ?
    C26 C21 N21 . . 120.4(2) ?
    C23 C22 C21 . . 120.0(2) ?
    C23 C22 H22 . . 120.0 ?
    C21 C22 H22 . . 120.0 ?
    C22 C23 C24 . . 119.9(2) ?
    C22 C23 H23 . . 120.1 ?
    C24 C23 H23 . . 120.1 ?
    O23 C24 C25 . . 117.8(2) ?
    O23 C24 C23 . . 122.2(3) ?
    C25 C24 C23 . . 120.0(2) ?
    C24 O23 H23A . . 109.5 ?
    C24 C25 C26 . . 120.5(2) ?
    C24 C25 H25 . . 119.8 ?
    C26 C25 H25 . . 119.8 ?
    C21 C26 C25 . . 118.6(2) ?
    C21 C26 H26 . . 120.7 ?
    C25 C26 H26 . . 120.7 ?
    O31 N31 O32 . . 122.4(2) ?
    O31 N31 C31 . . 119.0(2) ?
    O32 N31 C31 . . 118.6(2) ?
    C36 C31 C32 . . 121.4(2) ?
    C36 C31 N31 . . 119.9(2) ?
    C32 C31 N31 . . 118.7(2) ?
    C33 C32 C31 . . 119.7(2) ?
    C33 C32 H32 . . 120.2 ?
    C31 C32 H32 . . 120.2 ?
    C32 C33 C34 . . 120.3(2) ?
    C32 C33 H33 . . 119.8 ?
    C34 C33 H33 . . 119.8 ?
    O33 C34 C33 . . 122.9(2) ?
    O33 C34 C35 . . 118.1(2) ?
    C33 C34 C35 . . 119.0(2) ?
    C34 O33 H33A . . 109.5 ?
    C36 C35 C34 . . 120.8(2) ?
    C36 C35 H35 . . 119.6 ?
    C34 C35 H35 . . 119.6 ?
    C35 C36 C31 . . 118.9(2) ?
    C35 C36 H36 . . 120.6 ?
    C31 C36 H36 . . 120.6 ?
loop_
    _geom_torsion_atom_site_label_1
    _geom_torsion_atom_site_label_2
    _geom_torsion_atom_site_label_3
    _geom_torsion_atom_site_label_4
    _geom_torsion_site_symmetry_1
    _geom_torsion_site_symmetry_2
    _geom_torsion_site_symmetry_3
    _geom_torsion_site_symmetry_4
    _geom_torsion
    _geom_torsion_publ_flag
    O1 C1 C2 N1 . . . . 1.2(2) ?
    O2 C1 C2 N1 . . . . -177.61(17) ?
    O1 C1 C2 C3 . . . . 122.22(19) ?
    O2 C1 C2 C3 . . . . -56.5(2) ?
    N1 C2 C3 C4 . . . . -58.0(2) ?
    C1 C2 C3 C4 . . . . -178.34(15) ?
    C2 C3 C4 C5 . . . . 94.3(2) ?
    C2 C3 C4 C11 . . . . -83.3(2) ?
    C11 C4 C5 N2 . . . . -1.0(2) ?
    C3 C4 C5 N2 . . . . -179.01(18) ?
    C4 C5 N2 C6 . . . . 0.5(2) ?
    C5 N2 C6 C7 . . . . 178.8(2) ?
    C5 N2 C6 C11 . . . . 0.3(2) ?
    N2 C6 C7 C8 . . . . -178.4(2) ?
    C11 C6 C7 C8 . . . . -0.1(3) ?
    C6 C7 C8 C9 . . . . -0.4(4) ?
    C7 C8 C9 C10 . . . . 0.1(5) ?
    C8 C9 C10 C11 . . . . 0.7(4) ?
    C9 C10 C11 C6 . . . . -1.2(3) ?
    C9 C10 C11 C4 . . . . 179.4(2) ?
    N2 C6 C11 C10 . . . . 179.5(2) ?
    C7 C6 C11 C10 . . . . 0.9(3) ?
    N2 C6 C11 C4 . . . . -0.9(2) ?
    C7 C6 C11 C4 . . . . -179.5(2) ?
    C5 C4 C11 C10 . . . . -179.3(2) ?
    C3 C4 C11 C10 . . . . -1.3(4) ?
    C5 C4 C11 C6 . . . . 1.2(2) ?
    C3 C4 C11 C6 . . . . 179.19(18) ?
    O42 N41 C41 C42 . . . . 174.3(2) ?
    O41 N41 C41 C42 . . . . -6.6(3) ?
    O42 N41 C41 C46 . . . . -6.7(3) ?
    O41 N41 C41 C46 . . . . 172.5(2) ?
    C46 C41 C42 C43 . . . . 1.9(3) ?
    N41 C41 C42 C43 . . . . -179.0(2) ?
    C41 C42 C43 C44 . . . . -1.4(3) ?
    C42 C43 C44 O43 . . . . 179.9(2) ?
    C42 C43 C44 C45 . . . . -0.2(3) ?
    O43 C44 C45 C46 . . . . -178.8(2) ?
    C43 C44 C45 C46 . . . . 1.3(3) ?
    C44 C45 C46 C41 . . . . -0.8(3) ?
    C42 C41 C46 C45 . . . . -0.8(3) ?
    N41 C41 C46 C45 . . . . -179.85(19) ?
    O22 N21 C21 C22 . . . . -179.2(2) ?
    O21 N21 C21 C22 . . . . -0.7(3) ?
    O22 N21 C21 C26 . . . . -1.2(4) ?
    O21 N21 C21 C26 . . . . 177.3(2) ?
    C26 C21 C22 C23 . . . . 0.8(4) ?
    N21 C21 C22 C23 . . . . 178.8(2) ?
    C21 C22 C23 C24 . . . . -0.7(4) ?
    C22 C23 C24 O23 . . . . -178.8(3) ?
    C22 C23 C24 C25 . . . . -0.1(4) ?
    O23 C24 C25 C26 . . . . 179.7(3) ?
    C23 C24 C25 C26 . . . . 0.9(4) ?
    C22 C21 C26 C25 . . . . -0.1(4) ?
    N21 C21 C26 C25 . . . . -178.0(2) ?
    C24 C25 C26 C21 . . . . -0.8(4) ?
    O31 N31 C31 C36 . . . . 170.9(3) ?
    O32 N31 C31 C36 . . . . -6.9(3) ?
    O31 N31 C31 C32 . . . . -8.5(3) ?
    O32 N31 C31 C32 . . . . 173.7(2) ?
    C36 C31 C32 C33 . . . . -0.4(3) ?
    N31 C31 C32 C33 . . . . 179.0(2) ?
    C31 C32 C33 C34 . . . . -0.2(3) ?
    C32 C33 C34 O33 . . . . -178.9(2) ?
    C32 C33 C34 C35 . . . . -0.2(3) ?
    O33 C34 C35 C36 . . . . 179.9(3) ?
    C33 C34 C35 C36 . . . . 1.1(4) ?
    C34 C35 C36 C31 . . . . -1.7(5) ?
    C32 C31 C36 C35 . . . . 1.3(4) ?
    N31 C31 C36 C35 . . . . -178.1(2) ?
loop_
    _geom_hbond_atom_site_label_D
    _geom_hbond_atom_site_label_H
    _geom_hbond_atom_site_label_A
    _geom_hbond_site_symmetry_A
    _geom_hbond_distance_DH
    _geom_hbond_distance_HA
    _geom_hbond_distance_DA
    _geom_hbond_angle_DHA
    N1 H1B O21 . 0.89 2.10 2.970(2) 164.9
    N1 H1C O1 2_645 0.89 1.86 2.743(2) 171.6
    O43 H43A O2 1_445 0.82 1.81 2.623(2) 171.1
    O23 H23A O32 1_445 0.82 2.08 2.820(3) 149.5
    O33 H33A O2 1_545 0.82 1.88 2.687(2) 170.1
data_global
_journal_date_recd_electronic     2012-01-31
_journal_date_accepted     2012-02-21
_journal_name_full     'Acta Crystallographica, Section E'
_journal_year     2012
_journal_volume     68
_journal_issue      3
_journal_page_first     o920
_journal_page_last     o920
_journal_paper_category     QO
_journal_paper_doi     10.1107/S1600536812007817
_journal_coeditor_code     FK2052
_publ_contact_author_name     'V. H. Rodrigues'
_publ_contact_author_address
;
CEMDRX, Department of Physics
University of Coimbra
P-3004-516 Coimbra
Portugal
;
_publ_contact_author_email     vhugo@fis.uc.pt
_publ_contact_author_fax     351-239-829158
_publ_contact_author_phone     351-239-410600
_publ_section_title
;
<i>L</i>-Tryptophan 4-nitrophenol trisolvate
;
loop_
    _publ_author_name
    _publ_author_footnote
    _publ_author_address
    'Rodrigues, V. H.' .
;
CEMDRX, Department of Physics
University of Coimbra
P-3004-516 Coimbra
Portugal
;
    'Costa, M. M. R. R.' .
;
CEMDRX, Department of Physics
University of Coimbra
P-3004-516 Coimbra
Portugal
;
    'Belsley, M.' .
;
Departamento de F\'isica
Universidade do Minho
P-4710-057 Braga
Portugal
;
    'Matos Gomes, E. de' .
;
Departamento de F\'isica
Universidade do Minho
P-4710-057 Braga
Portugal
;
_iucr_refine_instructions_details
;
TITL tri4np in P2(1)
CELL 0.71073  13.0321   6.7332  17.3091  90.000 104.479  90.000
ZERR    2.00   0.0009   0.0004   0.0010   0.000   0.003   0.000
LATT -1
SYMM -X, 0.5+Y, -Z
SFAC C H N O
UNIT 58 54 10 22
TEMP 18
EQIV $1 x, y+1, z
EQIV $2 -x+1, y-1/2, -z
EQIV $3 x, y-1, z
EQIV $4 x-1, y-1, z
EQIV $5 1-x, 0.5+y,1-z
HTAB N1 O41_$1
HTAB N1 O42_$1
HTAB N1 O21
HTAB N1 O1_$2
HTAB N2 O42
HTAB N2 O22_$3
HTAB O43 O2_$4
HTAB O23 O32_$4
HTAB O33 O2_$3
MPLA 6 C31 C32 C33 C34 C35 C36 N31 O31 O32 O33 H33A
MPLA 6 C31_$5 C33_$5 C33_$5 C34_$5 C35_$5 C36_$5 N31_$5 O31_$5 O32_$5 O33_$5 H33
MPLA 6 C21 C22 C23 C24 C25 C26 N21 O21 O22 O23 H23A
MPLA 6 C21_$5 C22_$5 C23_$5 C24_$5 C25_$5 C26_$5 N21_$5 O21_$5 O22_$5 O23_$5 H23
MPLA 6 C41 C42 C43 C44 C45 C46 N41 O41 O42 O43 H43A
MPLA 6 C41_$5 C42_$5 C43_$5 C44_$5 C45_$5 C46_$5 N41_$5 O41_$5 O42_$5 O43_$5 H43
MPLA 9 C4 C5 N2 C6 C7 C8 C9 C10 C11 C3
MPLA 4 O1 O2 C1 C2 N1
L.S. 20
OMIT 1 0 1
OMIT 0 0 2
OMIT -1 0 2
MERG 3
ACTA
BOND $H
HTAB
CONF
BOND
FMAP 2
PLAN 20
WGHT    0.054600    0.096800
FVAR       0.66985
MOLE   1
O1    4    0.538012    1.204327    0.021518    11.00000    0.04843    0.06918 =
         0.05876    0.02273    0.01060   -0.00641
O2    4    0.685082    1.204245    0.120180    11.00000    0.04315    0.06936 =
         0.06533   -0.00037    0.01211   -0.01760
C1    1    0.590363    1.154822    0.088739    11.00000    0.03856    0.04161 =
         0.05146   -0.00108    0.01540   -0.00285
C2    1    0.537895    1.019044    0.137875    11.00000    0.03487    0.04102 =
         0.04096   -0.00199    0.01081   -0.00160
AFIX  13
H2    2    0.532727    1.089359    0.186331    11.00000   -1.20000
AFIX   0
N1    3    0.429014    0.970935    0.089660    11.00000    0.03330    0.04209 =
         0.05047    0.00074    0.01526    0.00110
AFIX 137
H1A   2    0.396907    1.081811    0.068262    11.00000   -1.50000
H1B   2    0.392116    0.915870    0.120944    11.00000   -1.50000
H1C   2    0.433021    0.886405    0.050993    11.00000   -1.50000
AFIX   0
C3    1    0.600358    0.827788    0.161541    11.00000    0.03913    0.04643 =
         0.05211    0.00442    0.01234    0.00466
AFIX  23
H3A   2    0.608188    0.761435    0.113601    11.00000   -1.20000
H3B   2    0.670728    0.861097    0.193254    11.00000   -1.20000
AFIX   0
C4    1    0.550018    0.687621    0.207852    11.00000    0.04434    0.03955 =
         0.04778    0.00361    0.01044    0.00616
C5    1    0.483960    0.533940    0.178767    11.00000    0.06346    0.04027 =
         0.04987   -0.00352    0.01712   -0.00092
AFIX  43
H5    2    0.463140    0.497209    0.125327    11.00000   -1.20000
AFIX   0
N2    3    0.452388    0.440782    0.239411    11.00000    0.07410    0.04024 =
         0.05930   -0.00205    0.01971   -0.01107
AFIX  43
H2A   2    0.410970    0.339563    0.234187    11.00000   -1.20000
AFIX   0
C6    1    0.497609    0.535346    0.309518    11.00000    0.05754    0.04471 =
         0.05036    0.00554    0.01230    0.00552
C7    1    0.487371    0.496588    0.386463    11.00000    0.07458    0.06809 =
         0.05570    0.01413    0.02116    0.00484
AFIX  43
H7    2    0.446453    0.391777    0.397056    11.00000   -1.20000
AFIX   0
C8    1    0.540915    0.621406    0.445718    11.00000    0.08353    0.10957 =
         0.04820    0.00463    0.01050    0.00409
AFIX  43
H8    2    0.535609    0.600669    0.497698    11.00000   -1.20000
AFIX   0
C9    1    0.602268    0.776427    0.430639    11.00000    0.08231    0.11285 =
         0.04834   -0.01615    0.00035   -0.00963
AFIX  43
H9    2    0.637220    0.857142    0.472598    11.00000   -1.20000
AFIX   0
C10   1    0.613033    0.814680    0.354476    11.00000    0.05706    0.07763 =
         0.05931   -0.01008    0.00366   -0.01222
AFIX  43
H10   2    0.655240    0.918711    0.345030    11.00000   -1.20000
AFIX   0
C11   1    0.559041    0.693393    0.292357    11.00000    0.04424    0.04743 =
         0.04677    0.00283    0.00657    0.00557
MOLE 2
O41   4    0.244613    0.249137   -0.001597    11.00000    0.06463    0.09465 =
         0.14287    0.00566    0.05696    0.01181
O42   4    0.259993    0.273821    0.123869    11.00000    0.05135    0.09557 =
         0.12763   -0.00947   -0.00136    0.00196
N41   3    0.205819    0.262084    0.055679    11.00000    0.04891    0.04356 =
         0.11120   -0.00136    0.02284    0.00488
C41   1    0.091088    0.260615    0.042188    11.00000    0.04099    0.03398 =
         0.07098   -0.00106    0.01737    0.00207
C42   1    0.029387    0.265254   -0.034895    11.00000    0.06168    0.03846 =
         0.06634    0.00041    0.03246    0.00257
AFIX  43
H42   2    0.060600    0.267273   -0.077686    11.00000   -1.20000
AFIX   0
C43   1   -0.079089    0.266866   -0.047819    11.00000    0.05472    0.04644 =
         0.04990    0.00531    0.01187   -0.00089
AFIX  43
H43   2   -0.121687    0.272932   -0.099620    11.00000   -1.20000
AFIX   0
C44   1   -0.125067    0.259478    0.016126    11.00000    0.04244    0.03889 =
         0.06111    0.00735    0.01466    0.00062
O43   4   -0.231424    0.261956   -0.001079    11.00000    0.04125    0.09367 =
         0.07523    0.02298    0.01494    0.00140
AFIX 147
H43A  2   -0.251011    0.242613    0.039773    11.00000   -1.50000
AFIX   0
C45   1   -0.061759    0.249857    0.093400    11.00000    0.05356    0.04203 =
         0.05249    0.00424    0.02129    0.00434
AFIX  43
H45   2   -0.092716    0.242180    0.136241    11.00000   -1.20000
AFIX   0
C46   1    0.047101    0.251665    0.106777    11.00000    0.05286    0.04050 =
         0.05580   -0.00197    0.00701    0.00443
AFIX  43
H46   2    0.090117    0.246930    0.158465    11.00000   -1.20000
AFIX   0
MOLE 3
O21   4    0.299930    0.864122    0.202677    11.00000    0.08516    0.09875 =
         0.07569    0.01198    0.03840   -0.01389
O22   4    0.343993    1.065332    0.301781    11.00000    0.12605    0.07634 =
         0.11629    0.00432    0.02567   -0.04425
N21   3    0.302737    0.912693    0.271405    11.00000    0.06079    0.06201 =
         0.07855    0.00874    0.02077   -0.00892
C21   1    0.256951    0.779186    0.319209    11.00000    0.05051    0.05326 =
         0.06031    0.00362    0.01887   -0.00026
C22   1    0.211637    0.605870    0.285196    11.00000    0.06981    0.06503 =
         0.05545   -0.00223    0.02081   -0.00936
AFIX  43
H22   2    0.209622    0.577539    0.232251    11.00000   -1.20000
AFIX   0
C23   1    0.169506    0.475026    0.329136    11.00000    0.07744    0.06680 =
         0.06214   -0.00155    0.01878   -0.01807
AFIX  43
H23   2    0.138047    0.358221    0.305999    11.00000   -1.20000
AFIX   0
C24   1    0.173710    0.516487    0.407920    11.00000    0.06374    0.07165 =
         0.06158    0.00928    0.02259   -0.00332
O23   4    0.134859    0.390419    0.454348    11.00000    0.10366    0.10683 =
         0.07541    0.01955    0.03279   -0.02593
AFIX 147
H23A  2    0.091628    0.315739    0.426032    11.00000   -1.50000
AFIX   0
C25   1    0.220266    0.688607    0.442025    11.00000    0.09686    0.08404 =
         0.05772   -0.01102    0.03372   -0.00735
AFIX  43
H25   2    0.223803    0.715148    0.495356    11.00000   -1.20000
AFIX   0
C26   1    0.262035    0.823132    0.397627    11.00000    0.08593    0.06447 =
         0.07024   -0.01379    0.02136   -0.00934
AFIX  43
H26   2    0.292887    0.940764    0.420380    11.00000   -1.20000
AFIX   0
MOLE 4
O31   4    1.007149    1.072646    0.281930    11.00000    0.11049    0.08814 =
         0.08872    0.01273    0.02334   -0.03501
O32   4    1.018803    1.038494    0.407232    11.00000    0.12096    0.08989 =
         0.07894   -0.02306    0.02100   -0.03435
N31   3    0.987537    0.982155    0.337558    11.00000    0.06885    0.06758 =
         0.06871   -0.00654    0.01663   -0.00464
C31   1    0.928356    0.796989    0.321654    11.00000    0.05386    0.05590 =
         0.05546   -0.00405    0.01761   -0.00163
C32   1    0.884465    0.743732    0.243796    11.00000    0.05996    0.05711 =
         0.05148    0.00732    0.01410    0.00587
AFIX  43
H32   2    0.891826    0.826097    0.202387    11.00000   -1.20000
AFIX   0
C33   1    0.829725    0.568454    0.227440    11.00000    0.05671    0.05653 =
         0.04877   -0.00170    0.00815    0.00548
AFIX  43
H33   2    0.799755    0.532166    0.174785    11.00000   -1.20000
AFIX   0
C34   1    0.818878    0.445308    0.288944    11.00000    0.05736    0.05709 =
         0.06052    0.00041    0.01352   -0.00103
O33   4    0.767771    0.270923    0.276447    11.00000    0.09061    0.07183 =
         0.07882    0.00556    0.01015   -0.02303
AFIX 147
H33A  2    0.737159    0.260618    0.229088    11.00000   -1.50000
AFIX   0
C35   1    0.864597    0.501997    0.367389    11.00000    0.10803    0.08562 =
         0.05514    0.00552    0.02517   -0.02578
AFIX  43
H35   2    0.858805    0.419124    0.409074    11.00000   -1.20000
AFIX   0
C36   1    0.918104    0.678733    0.383912    11.00000    0.09446    0.08153 =
         0.05146   -0.00839    0.02185   -0.01821
AFIX  43
H36   2    0.946931    0.717720    0.436404    11.00000   -1.20000
HKLF 4
REM  tri4np in P2(1)
REM R1 =  0.0348 for   2984 Fo > 4sig(Fo)  and  0.0648 for all   4289 data
REM    410 parameters refined using      1 restraints
END
WGHT      0.0546      0.0968
REM Highest difference peak  0.144,  deepest hole -0.146,  1-sigma level  0.030
Q1    1   0.1392  0.5168  0.4831  11.00000  0.05    0.14
Q2    1   0.2225  0.3458  0.1537  11.00000  0.05    0.11
Q3    1   1.0250  0.9190  0.4481  11.00000  0.05    0.11
Q4    1   0.1676  0.5049  0.5599  11.00000  0.05    0.10
Q5    1   0.3393  0.3293  0.3516  11.00000  0.05    0.10
Q6    1   0.2136  0.3386 -0.0400  11.00000  0.05    0.10
Q7    1   0.0593  0.3326  0.0764  11.00000  0.05    0.09
Q8    1   0.3207  0.5222  0.1017  11.00000  0.05    0.09
Q9    1   0.3352  0.6765  0.1272  11.00000  0.05    0.09
Q10   1   0.5588  0.7561  0.1798  11.00000  0.05    0.09
Q11   1   0.2644  0.9210  0.5184  11.00000  0.05    0.09
Q12   1   0.6005  0.2629  0.3786  11.00000  0.05    0.09
Q13   1   0.0171  0.3219 -0.1195  11.00000  0.05    0.09
Q14   1   0.4051  0.1430  0.1908  11.00000  0.05    0.09
Q15   1   0.6228  0.9743  0.4655  11.00000  0.05    0.09
Q16   1   0.2807  0.2634  0.3756  11.00000  0.05    0.09
Q17   1   0.5677  1.2640  0.0010  11.00000  0.05    0.09
Q18   1   0.1833  0.2072  0.2185  11.00000  0.05    0.09
Q19   1   0.4973  0.2456  0.3013  11.00000  0.05    0.09
Q20   1   0.2692  0.2820  0.3159  11.00000  0.05    0.09
;
