# Supplementary material for: l-Tryptophan 4-nitro­phenol tris­olvate
Source: Acta Crystallogr Sect E Struct Rep Online. 2012 Feb 29;68(Pt 3):o920. doi: 10.1107/S1600536812007817 (PMC3297960; doi:10.1107/S1600536812007817)
Supplement: Supplementary file 2 [file e-68-0o920-Isup2.hkl]

# 
# h,k,l, Fc-squared, Fo-squared, sigma(Fo-squared) and status flag 
# 
data_I
_shelx_title ' tri4np in P2(1)' 
_shelx_refln_list_code          4 
_shelx_F_calc_maximum      147.95 
_exptl_crystal_F_000       648.00 
_reflns_d_resolution_high  0.6926 
 
loop_ 
 _symmetry_equiv_pos_as_xyz 
 'x, y, z' 
 '-x, y+1/2, -z' 
 
_cell_length_a    13.0321 
_cell_length_b     6.7332 
_cell_length_c    17.3091 
_cell_angle_alpha  90.000 
_cell_angle_beta  104.479 
_cell_angle_gamma  90.000 
 
_shelx_F_squared_multiplier     1.000 
 
loop_ 
 _refln_index_h 
 _refln_index_k 
 _refln_index_l 
 _refln_F_squared_calc 
 _refln_F_squared_meas 
 _refln_F_squared_sigma 
 _refln_observed_status 
   2   0   0      877.30      730.48      8.18 o 
   3   0   0     2564.34     2507.69     11.72 o 
   4   0   0     3495.67     3472.47     14.65 o 
   5   0   0       21.36       19.08      0.46 o 
   6   0   0      483.27      480.28      2.64 o 
   7   0   0       62.11       53.65      0.79 o 
   8   0   0        9.97       11.97      0.54 o 
   9   0   0      108.26      109.20      1.28 o 
  10   0   0        1.43        1.54      0.55 o 
  11   0   0        1.22        0.45      0.60 o 
  12   0   0        4.48        5.41      0.92 o 
  13   0   0       48.48       48.18      1.93 o 
  14   0   0       29.08       26.97      3.06 o 
  15   0   0        1.73        1.33      2.01 o 
  16   0   0        4.11        6.72      2.98 o 
  17   0   0        0.16        5.08      7.78 o 
   1   1   0      244.21      221.32      0.91 o 
   2   1   0      141.30      128.23      0.63 o 
   3   1   0     7554.52     7161.79     21.97 o 
   4   1   0     1234.91     1166.86      3.72 o 
   5   1   0       43.52       46.62      0.48 o 
   6   1   0      189.58      210.87      1.08 o 
   7   1   0       41.95       38.29      0.51 o 
   8   1   0      197.97      190.20      1.15 o 
   9   1   0       80.45       78.23      0.83 o 
  10   1   0       81.73       77.69      0.93 o 
  11   1   0       54.03       52.08      0.86 o 
  12   1   0      138.94      135.33      1.80 o 
  13   1   0       18.14       16.33      1.42 o 
  14   1   0        6.33        5.18      1.28 o 
  15   1   0        3.03        0.29      1.40 o 
  16   1   0       13.77        8.50      2.35 o 
  17   1   0        8.79        9.87      4.51 o 
   0   2   0     5324.69     5191.64     21.08 o 
   1   2   0     1501.92     1455.14      4.55 o 
   2   2   0     4815.51     4607.11     13.78 o 
   3   2   0      788.56      789.86      2.72 o 
   4   2   0      447.52      417.60      1.66 o 
   5   2   0      308.06      301.79      1.34 o 
   6   2   0     6057.24     6197.88     18.53 o 
   7   2   0      536.01      522.01      2.20 o 
   8   2   0       38.41       41.38      0.63 o 
   9   2   0      185.94      173.68      1.30 o 
  10   2   0       39.90       43.12      0.79 o 
  11   2   0       57.22       59.94      1.06 o 
  12   2   0        8.40        4.88      0.79 o 
  13   2   0       16.99       14.70      1.40 o 
  14   2   0       14.31       12.92      2.13 o 
  15   2   0       12.86        9.59      2.18 o 
  16   2   0        1.57        0.44      2.85 o 
  17   2   0        2.81       -0.40      5.01 o 
   1   3   0      137.29      141.59      0.77 o 
   2   3   0       52.70       46.67      0.49 o 
   3   3   0      244.72      239.53      1.14 o 
   4   3   0        8.76        7.76      0.32 o 
   5   3   0      307.49      311.91      1.48 o 
   6   3   0      449.85      451.63      2.02 o 
   7   3   0      154.61      147.16      1.10 o 
   8   3   0      197.50      194.54      1.34 o 
   9   3   0      197.53      189.51      1.44 o 
  10   3   0       49.84       51.68      1.02 o 
  11   3   0       32.59       36.34      1.15 o 
  12   3   0       31.30       30.26      1.47 o 
  13   3   0        0.79        0.33      1.14 o 
  14   3   0        8.52        8.12      1.76 o 
  15   3   0        2.90        5.64      3.32 o 
  16   3   0        0.50       -3.61      4.19 o 
   0   4   0     4266.23     4390.32     19.21 o 
   1   4   0      736.04      738.23      2.68 o 
   2   4   0      172.85      171.19      1.01 o 
   3   4   0      372.84      370.14      1.72 o 
   4   4   0      304.37      305.82      1.54 o 
   5   4   0       26.24       26.19      0.51 o 
   6   4   0       74.81       75.28      0.79 o 
   7   4   0      267.21      263.98      1.66 o 
   8   4   0      358.74      352.18      2.24 o 
   9   4   0      125.26      127.84      1.59 o 
  10   4   0       34.35       39.34      1.27 o 
  11   4   0        4.80        3.79      0.97 o 
  12   4   0       24.86       15.88      1.51 o 
  13   4   0        3.23        3.21      1.50 o 
  14   4   0        0.99        2.36      2.65 o 
  15   4   0        5.22        2.58      3.89 o 
  16   4   0        5.06        1.81      8.09 o 
   1   5   0       53.69       55.34      0.71 o 
   2   5   0       65.26       66.59      0.77 o 
   3   5   0        7.42        7.38      0.43 o 
   4   5   0       50.19       53.27      0.77 o 
   5   5   0       13.98       16.00      0.56 o 
   6   5   0       44.56       43.29      0.82 o 
   7   5   0       94.63       92.17      1.30 o 
   8   5   0       22.78       21.55      0.97 o 
   9   5   0        8.14        6.69      0.87 o 
  10   5   0       38.71       39.09      1.82 o 
  11   5   0       27.22       31.13      1.77 o 
  12   5   0       42.36       47.81      2.55 o 
  13   5   0       22.45       23.61      2.99 o 
  14   5   0        0.32        2.07      4.37 o 
  15   5   0        0.77        2.45      8.29 o 
   0   6   0      105.72      102.44      1.65 o 
   1   6   0      378.79      379.71      2.38 o 
   2   6   0       82.74       88.61      1.19 o 
   3   6   0       13.40       13.31      0.70 o 
   4   6   0        4.87        5.13      0.67 o 
   5   6   0       55.76       58.51      1.32 o 
   6   6   0      128.11      125.01      1.99 o 
   7   6   0       37.37       31.92      2.00 o 
   8   6   0        0.11       -0.18      0.99 o 
   9   6   0       11.14       12.20      1.40 o 
  10   6   0        0.44        1.16      1.47 o 
  11   6   0        0.57       -1.12      2.00 o 
  12   6   0        4.15        7.20      2.83 o 
   1   7   0       10.64       11.56      1.06 o 
   2   7   0        0.75       -0.87      0.87 o 
   3   7   0        4.79        2.80      0.97 o 
   4   7   0       12.92       12.77      1.13 o 
   5   7   0        4.97        2.83      1.04 o 
   6   7   0        2.96        3.20      1.22 o 
   7   7   0        1.64        1.72      1.32 o 
   8   7   0        5.19        1.97      1.73 o 
   9   7   0        0.46        0.47      2.01 o 
  10   7   0        0.20       -1.46      2.61 o 
  11   7   0        1.96        6.91      5.82 o 
  12   7   0        1.20        1.63      5.39 o 
   0   8   0       27.04       27.25      2.93 o 
   1   8   0       63.42       59.18      2.46 o 
   2   8   0        3.04        1.23      1.68 o 
   3   8   0        1.68       -0.24      1.74 o 
   4   8   0        6.10        6.68      2.12 o 
   5   8   0       14.55       19.32      2.78 o 
   6   8   0        1.86        1.64      2.84 o 
   7   8   0       17.03       10.20      3.40 o 
   8   8   0        6.61        6.15      3.51 o 
   9   8   0        3.51        9.90      5.97 o 
   1   9   0        0.35       -0.93      2.40 o 
   2   9   0        7.42        5.94      2.80 o 
   3   9   0       12.93        8.53      3.73 o 
 -18   0   1       33.22       49.28      8.00 o 
 -17   0   1       10.79        4.64      3.94 o 
 -16   0   1       15.05       15.33      4.29 o 
 -15   0   1       19.89       16.83      3.65 o 
 -14   0   1       30.43       32.40      2.62 o 
 -13   0   1        0.44        0.09      1.04 o 
 -12   0   1        2.11        1.92      0.78 o 
 -11   0   1       34.10       30.09      0.92 o 
 -10   0   1       34.93       41.12      0.94 o 
  -9   0   1      244.94      284.00      2.15 o 
  -8   0   1      119.41      145.32      1.36 o 
  -7   0   1        0.78        2.44      0.38 o 
  -6   0   1     2791.63     2744.09     12.04 o 
  -5   0   1       22.96       33.25      0.57 o 
  -4   0   1     1794.14     1820.80      8.08 o 
  -3   0   1     3993.60     3835.36     17.13 o 
  -2   0   1      267.27      237.38      2.04 o 
   2   0   1      247.25      227.32      1.25 o 
   3   0   1     5088.34     5028.42     21.72 o 
   4   0   1       17.47       19.77      0.44 o 
   5   0   1      362.96      356.59      2.11 o 
   6   0   1     1020.56     1149.37      5.56 o 
   7   0   1      197.69      186.86      1.53 o 
   8   0   1      238.90      267.99      2.02 o 
   9   0   1       34.27       35.82      0.87 o 
  10   0   1        5.78        4.74      0.61 o 
  11   0   1       27.77       33.96      1.08 o 
  12   0   1       24.24       19.94      1.30 o 
  13   0   1        4.63        2.24      1.32 o 
  14   0   1        0.01        0.40      1.73 o 
  15   0   1        7.80        6.51      2.30 o 
  16   0   1        1.04       -2.28      2.65 o 
  17   0   1        1.15        5.62      7.50 o 
 -18   1   1        3.20        1.49      7.24 o 
 -17   1   1        4.24        3.61      3.55 o 
 -16   1   1        2.83        3.34      2.18 o 
 -15   1   1        1.47       -1.28      1.28 o 
 -14   1   1        0.67        0.54      1.06 o 
 -13   1   1       39.45       39.72      1.36 o 
 -12   1   1       71.81       64.86      1.29 o 
 -11   1   1       12.70       11.28      0.53 o 
 -10   1   1       18.20       19.39      0.53 o 
  -9   1   1      197.56      210.32      1.28 o 
  -8   1   1       33.24       32.80      0.50 o 
  -7   1   1      525.85      522.24      2.10 o 
  -6   1   1      366.70      382.75      1.61 o 
  -5   1   1      476.79      489.55      1.82 o 
  -4   1   1      610.46      604.76      2.12 o 
  -3   1   1    21888.81    20505.77     63.47 o 
  -2   1   1      983.56     1063.86      3.37 o 
  -1   1   1      793.65      736.45      2.44 o 
   0   1   1     1454.76     1268.79      6.90 o 
   1   1   1      791.37      723.59      2.42 o 
   2   1   1      685.33      656.19      2.28 o 
   3   1   1    15939.53    15039.83     47.43 o 
   4   1   1      531.29      523.00      1.85 o 
   5   1   1      496.50      483.93      1.84 o 
   6   1   1     1200.93     1253.11      4.25 o 
   7   1   1      311.06      316.39      1.52 o 
   8   1   1      132.04      141.22      1.05 o 
   9   1   1       58.38       64.15      0.79 o 
  10   1   1       74.22       70.40      0.90 o 
  11   1   1       38.97       40.52      0.87 o 
  12   1   1      109.23      106.93      1.70 o 
  13   1   1        4.06        4.37      1.09 o 
  14   1   1        4.00        4.59      1.46 o 
  15   1   1        9.58        6.02      1.66 o 
  16   1   1        6.85        3.94      4.69 o 
  17   1   1        3.79       -4.75      4.75 o 
 -17   2   1        0.29       -1.76      6.86 o 
 -16   2   1        1.48        1.07      2.53 o 
 -15   2   1       10.94        7.17      1.71 o 
 -14   2   1       47.80       54.21      2.31 o 
 -13   2   1       21.78       22.40      1.31 o 
 -12   2   1       26.07       24.47      1.06 o 
 -11   2   1       32.49       33.73      0.93 o 
 -10   2   1       33.88       39.51      0.75 o 
  -9   2   1       69.20       63.63      0.81 o 
  -8   2   1      130.49      126.26      1.00 o 
  -7   2   1      219.11      215.00      1.22 o 
  -6   2   1     1513.81     1459.94      4.94 o 
  -5   2   1      655.16      661.78      2.46 o 
  -4   2   1      882.32      811.44      2.88 o 
  -3   2   1     2187.44     2164.20      6.75 o 
  -2   2   1      866.50      922.66      3.04 o 
  -1   2   1     1728.60     1640.91      4.95 o 
   0   2   1    10851.30    10402.04     30.71 o 
   1   2   1     6825.57     6506.51     19.57 o 
   2   2   1     1041.03      972.98      3.24 o 
   3   2   1     1450.05     1439.08      4.51 o 
   4   2   1      380.30      393.78      1.56 o 
   5   2   1       74.40       79.58      0.64 o 
   6   2   1      913.63      889.01      3.11 o 
   7   2   1      279.02      309.75      1.54 o 
   8   2   1       31.76       31.10      0.58 o 
   9   2   1       38.56       38.03      0.69 o 
  10   2   1       24.25       22.68      0.65 o 
  11   2   1       19.26       18.32      0.76 o 
  12   2   1       12.08       12.92      1.01 o 
  13   2   1        1.19        1.24      1.13 o 
  14   2   1        1.12        1.69      1.32 o 
  15   2   1        0.30        1.06      1.83 o 
  16   2   1        1.87       -0.07      3.08 o 
  17   2   1        2.16        1.40      5.26 o 
 -16   3   1        0.40        1.94      4.50 o 
 -15   3   1       10.21        9.94      2.98 o 
 -14   3   1       15.07       12.79      1.62 o 
 -13   3   1       15.44       14.41      1.57 o 
 -12   3   1       88.33       82.42      2.03 o 
 -11   3   1      147.02      147.71      1.81 o 
 -10   3   1       78.34       80.45      1.13 o 
  -9   3   1      572.37      550.88      2.76 o 
  -8   3   1      111.78      118.57      1.07 o 
  -7   3   1       64.66       71.23      0.81 o 
  -6   3   1       15.62       15.40      0.43 o 
  -5   3   1      455.32      439.26      1.84 o 
  -4   3   1      656.78      636.21      2.33 o 
  -3   3   1       40.72       46.11      0.49 o 
  -2   3   1     1606.53     1581.90      4.88 o 
  -1   3   1      265.90      222.21      0.97 o 
   0   3   1      325.64      340.74      1.34 o 
   1   3   1      547.01      552.05      1.93 o 
   2   3   1      789.49      796.74      2.75 o 
   3   3   1      211.91      223.86      1.09 o 
   4   3   1      125.39      128.88      0.83 o 
   5   3   1      455.45      450.40      1.98 o 
   6   3   1      222.91      208.24      1.26 o 
   7   3   1       84.00       80.64      0.82 o 
   8   3   1        9.89       11.76      0.49 o 
   9   3   1      114.39      110.68      1.16 o 
  10   3   1      116.72      122.41      1.44 o 
  11   3   1       50.59       55.02      1.43 o 
  12   3   1       40.30       46.03      1.70 o 
  13   3   1       14.38        8.38      1.67 o 
  14   3   1        1.68        3.00      1.66 o 
  15   3   1        0.15       -0.48      2.38 o 
  16   3   1        0.52       -3.28      4.39 o 
 -16   4   1        0.12        3.34      8.40 o 
 -15   4   1        2.91        2.74      3.79 o 
 -14   4   1        2.79        1.51      2.13 o 
 -13   4   1       15.09       18.01      1.96 o 
 -12   4   1        7.39        3.96      1.11 o 
 -11   4   1       15.55       14.07      1.19 o 
 -10   4   1      134.03      142.24      1.82 o 
  -9   4   1      102.21      102.85      1.39 o 
  -8   4   1        7.17        6.83      0.51 o 
  -7   4   1       67.30       65.53      0.86 o 
  -6   4   1       81.43       87.07      0.86 o 
  -5   4   1       14.91       15.50      0.43 o 
  -4   4   1       17.70       15.01      0.41 o 
  -3   4   1      123.70      115.90      0.85 o 
  -2   4   1       75.73       72.92      0.65 o 
  -1   4   1      431.81      427.61      1.77 o 
   0   4   1     1168.91     1158.72      3.91 o 
   1   4   1      487.86      497.90      1.94 o 
   2   4   1       29.97       30.10      0.49 o 
   3   4   1      118.06      105.60      0.83 o 
   4   4   1      228.13      222.87      1.28 o 
   5   4   1      145.32      147.70      1.04 o 
   6   4   1      252.82      253.81      1.56 o 
   7   4   1      115.78      116.01      1.11 o 
   8   4   1       79.66       80.70      1.11 o 
   9   4   1       37.49       35.68      0.94 o 
  10   4   1        2.34        1.24      0.80 o 
  11   4   1        8.16        7.89      1.05 o 
  12   4   1       34.72       31.78      2.18 o 
  13   4   1        2.72        0.74      1.55 o 
  14   4   1        1.37       -0.34      2.30 o 
  15   4   1        0.56       -1.00      4.37 o 
  16   4   1        2.77       -1.78      8.13 o 
 -15   5   1        4.28        4.01      8.78 o 
 -14   5   1        9.65        3.35      3.97 o 
 -13   5   1        3.84        3.47      2.25 o 
 -12   5   1       23.23       24.07      2.21 o 
 -11   5   1        5.34        2.46      1.23 o 
 -10   5   1        8.03        6.91      1.12 o 
  -9   5   1       27.92       23.21      1.05 o 
  -8   5   1       63.89       71.49      1.36 o 
  -7   5   1       10.19       10.87      0.67 o 
  -6   5   1      110.60      107.57      1.09 o 
  -5   5   1       97.20       93.54      0.97 o 
  -4   5   1        5.07        5.58      0.44 o 
  -3   5   1      115.15      102.19      0.94 o 
  -2   5   1       17.86       17.82      0.49 o 
  -1   5   1       63.55       65.53      0.76 o 
   0   5   1      184.16      179.67      1.14 o 
   1   5   1       18.67       18.35      0.49 o 
   2   5   1        2.78        2.25      0.38 o 
   3   5   1       17.19       19.19      0.49 o 
   4   5   1       47.48       54.66      0.81 o 
   5   5   1       46.61       42.04      0.75 o 
   6   5   1        4.80        4.70      0.53 o 
   7   5   1       12.95       12.19      0.73 o 
   8   5   1        4.97        2.37      0.79 o 
   9   5   1       19.81       19.02      1.28 o 
  10   5   1       16.70       14.78      1.28 o 
  11   5   1       14.72       10.61      1.53 o 
  12   5   1        1.30        0.03      1.63 o 
  13   5   1       11.81       12.56      2.95 o 
  14   5   1        3.27        9.09      5.24 o 
 -13   6   1       15.66        9.03      9.49 o 
 -12   6   1       12.33        6.28      2.63 o 
 -11   6   1       18.15       21.21      2.55 o 
 -10   6   1        3.69        4.28      1.54 o 
  -9   6   1        4.37        3.78      1.23 o 
  -8   6   1        1.08        1.37      0.97 o 
  -7   6   1       38.26       39.72      1.27 o 
  -6   6   1      109.88      111.30      1.77 o 
  -5   6   1       59.92       61.52      1.26 o 
  -4   6   1       89.00       90.44      1.37 o 
  -3   6   1        7.19        6.79      0.62 o 
  -2   6   1       68.41       77.76      1.09 o 
  -1   6   1      370.86      357.87      2.25 o 
   0   6   1      195.60      193.58      1.54 o 
   1   6   1      140.96      133.90      1.37 o 
   2   6   1       55.23       52.30      0.98 o 
   3   6   1       36.69       39.00      0.94 o 
   4   6   1       13.06       12.24      0.74 o 
   5   6   1       58.45       56.84      1.28 o 
   6   6   1       10.75        8.61      0.91 o 
   7   6   1       38.99       36.79      1.45 o 
   8   6   1        9.56        8.10      1.10 o 
   9   6   1        3.25        1.16      1.17 o 
  10   6   1        2.63        4.28      1.61 o 
  11   6   1        2.62        0.56      3.40 o 
  12   6   1        0.73        2.62      2.85 o 
  13   6   1        0.44        0.11      5.30 o 
 -11   7   1        3.94        4.68      5.50 o 
 -10   7   1        1.20        2.63      2.46 o 
  -9   7   1        0.98       -1.82      1.82 o 
  -8   7   1        1.27        1.41      1.49 o 
  -7   7   1       21.69       21.73      1.72 o 
  -6   7   1       14.32       12.19      1.50 o 
  -5   7   1       23.54       23.25      1.57 o 
  -4   7   1        9.75       10.74      1.07 o 
  -3   7   1       16.16       14.80      1.09 o 
  -2   7   1       50.02       51.88      1.70 o 
  -1   7   1       30.78       36.36      1.33 o 
   0   7   1       31.01       34.67      1.31 o 
   1   7   1        2.61        1.67      0.86 o 
   2   7   1       13.66       12.00      1.10 o 
   3   7   1       47.17       47.69      1.53 o 
   4   7   1        3.59        2.10      0.94 o 
   5   7   1       29.54       27.23      1.42 o 
   6   7   1        8.23        9.87      1.37 o 
   7   7   1       21.00       22.83      2.26 o 
   8   7   1        3.34        5.15      1.96 o 
   9   7   1        6.95        8.35      2.56 o 
  10   7   1        0.77        0.73      3.34 o 
  11   7   1        0.87       -0.69      4.84 o 
  -9   8   1        3.73       12.39      6.06 o 
  -8   8   1        1.14        5.95      5.24 o 
  -7   8   1        3.13        2.63      2.59 o 
  -6   8   1        5.46        4.15      2.40 o 
  -5   8   1        0.97       -0.27      2.06 o 
  -4   8   1        6.24        5.53      2.06 o 
  -3   8   1        4.71        3.75      1.92 o 
  -2   8   1        1.97        1.62      1.62 o 
  -1   8   1       52.92       43.94      2.25 o 
   0   8   1       40.08       39.58      2.17 o 
   1   8   1       12.99        9.53      1.59 o 
   2   8   1        0.38       -1.19      1.57 o 
   3   8   1        0.02        0.28      1.84 o 
   4   8   1        4.34        7.46      2.95 o 
   5   8   1        1.43        2.28      3.15 o 
   6   8   1       10.62       14.11      3.62 o 
   7   8   1        9.34       18.84      3.89 o 
   8   8   1        1.60        2.34      3.35 o 
  -5   9   1        2.55        2.43      4.03 o 
  -4   9   1        8.90        4.81      3.20 o 
  -3   9   1        4.43        7.04      3.05 o 
  -2   9   1        3.97        3.92      3.55 o 
  -1   9   1        1.32        1.03      2.41 o 
   0   9   1        4.68        6.08      2.62 o 
   1   9   1        0.32        0.07      2.50 o 
   2   9   1        1.71        1.09      3.05 o 
   3   9   1        1.12       -1.21      3.92 o 
 -18   0   2       26.25       39.96      7.40 o 
 -17   0   2        8.10        3.32      4.77 o 
 -16   0   2        7.88        7.31      2.85 o 
 -15   0   2       13.76        8.47      2.02 o 
 -14   0   2        1.99        0.93      1.19 o 
 -13   0   2       20.81       21.46      1.73 o 
 -12   0   2       24.53       23.92      1.12 o 
 -11   0   2      115.93      125.19      1.62 o 
 -10   0   2       97.97       90.33      1.24 o 
  -9   0   2        0.60        0.53      0.43 o 
  -8   0   2       73.30       63.11      0.87 o 
  -7   0   2     1213.43     1204.60      6.05 o 
  -6   0   2     1016.90      966.22      4.72 o 
  -5   0   2      634.12      608.72      3.02 o 
  -4   0   2        0.45        0.06      0.25 o 
  -3   0   2      205.26      196.96      1.08 o 
  -2   0   2      472.06      490.16      2.18 o 
   1   0   2     3095.00     2918.70     15.62 o 
   2   0   2       11.97       17.34      0.34 o 
   3   0   2     1521.75     1465.50      6.51 o 
   4   0   2      171.32      161.72      1.12 o 
   5   0   2      138.97      119.59      1.04 o 
   6   0   2     1510.62     1556.87      7.25 o 
   7   0   2       44.49       48.84      0.84 o 
   8   0   2      114.39      113.65      1.37 o 
   9   0   2       68.16       72.01      1.21 o 
  10   0   2        8.01        7.14      0.68 o 
  11   0   2       10.43       11.65      0.89 o 
  12   0   2       35.19       33.20      1.56 o 
  13   0   2       22.86       17.68      3.59 o 
  14   0   2        0.81       -0.94      1.70 o 
  15   0   2        0.31       -2.00      2.00 o 
  16   0   2        6.93       -6.37      6.37 o 
  17   0   2        1.57       -1.72      6.93 o 
 -18   1   2        6.97        8.98      4.62 o 
 -17   1   2        6.50        2.96      2.73 o 
 -16   1   2        5.84        5.92      2.10 o 
 -15   1   2        9.77        9.05      1.72 o 
 -14   1   2        2.86        3.13      0.99 o 
 -13   1   2       13.04       11.24      1.04 o 
 -12   1   2        1.95        2.39      0.58 o 
 -11   1   2       34.22       38.28      0.74 o 
 -10   1   2        6.13        5.95      0.42 o 
  -9   1   2       83.10       89.02      0.85 o 
  -8   1   2      287.77      276.66      1.44 o 
  -7   1   2      172.59      175.10      0.97 o 
  -6   1   2     2239.59     2265.82      7.01 o 
  -5   1   2     1525.17     1532.90      4.77 o 
  -4   1   2      108.48      106.86      0.59 o 
  -3   1   2    12839.62    12066.67     36.49 o 
  -2   1   2      391.54      388.75      1.37 o 
  -1   1   2      134.35       99.65      0.46 o 
   0   1   2     9551.10     8861.10     27.32 o 
   1   1   2     4648.96     4433.31     14.18 o 
   2   1   2      239.41      237.89      1.00 o 
   3   1   2     3702.22     3789.50     11.75 o 
   4   1   2     2336.80     2213.43      6.97 o 
   5   1   2      285.62      310.21      1.38 o 
   6   1   2       48.85       44.20      0.54 o 
   7   1   2      115.89      118.17      0.88 o 
   8   1   2      322.57      345.78      1.84 o 
   9   1   2       49.24       47.48      0.74 o 
  10   1   2        9.41       14.45      0.56 o 
  11   1   2       11.12       12.16      0.69 o 
  12   1   2        3.92        1.93      0.75 o 
  13   1   2       11.76        9.26      1.69 o 
  14   1   2        5.64        3.01      1.30 o 
  15   1   2       18.17       17.07      4.02 o 
  16   1   2        2.11        1.99      4.66 o 
  17   1   2        1.00       -2.88      7.13 o 
 -17   2   2        2.37        1.21      3.47 o 
 -16   2   2        1.55       -1.53      2.35 o 
 -15   2   2        0.63       -1.26      1.35 o 
 -14   2   2       14.66       15.42      1.71 o 
 -13   2   2       22.92       22.98      1.25 o 
 -12   2   2        1.22        0.45      0.68 o 
 -11   2   2        1.33        2.19      0.53 o 
 -10   2   2      101.27       98.71      1.04 o 
  -9   2   2        7.13        7.88      0.42 o 
  -8   2   2       75.07       71.63      0.75 o 
  -7   2   2      193.26      204.48      1.13 o 
  -6   2   2      717.49      688.23      2.52 o 
  -5   2   2      176.47      174.86      0.90 o 
  -4   2   2      747.36      719.29      2.43 o 
  -3   2   2      221.25      191.00      0.87 o 
  -2   2   2      651.84      642.26      2.14 o 
  -1   2   2     2608.18     2462.31      7.17 o 
   0   2   2     6677.35     6400.23     19.06 o 
   1   2   2       12.37       11.85      0.25 o 
   2   2   2      972.47      934.06      3.12 o 
   3   2   2      271.00      277.07      1.20 o 
   4   2   2      360.97      329.80      1.41 o 
   5   2   2       65.24       69.58      0.61 o 
   6   2   2       12.29       14.14      0.37 o 
   7   2   2      221.30      227.74      1.26 o 
   8   2   2       76.98       81.75      0.84 o 
   9   2   2       90.73       88.65      0.97 o 
  10   2   2      179.05      177.44      1.49 o 
  11   2   2        2.72        1.72      0.64 o 
  12   2   2        3.28        1.64      0.84 o 
  13   2   2       13.88        8.24      2.36 o 
  14   2   2        7.49        5.80      1.97 o 
  15   2   2        1.42       -0.42      2.06 o 
  16   2   2        5.52        5.50      4.50 o 
 -16   3   2        3.20        7.00      3.77 o 
 -15   3   2        0.06        1.19      2.11 o 
 -14   3   2        5.31        2.86      1.28 o 
 -13   3   2       55.97       60.98      2.09 o 
 -12   3   2        8.40        8.50      0.95 o 
 -11   3   2       59.68       63.41      1.21 o 
 -10   3   2      132.59      136.75      1.37 o 
  -9   3   2      106.82      101.09      1.11 o 
  -8   3   2       93.11       90.79      0.93 o 
  -7   3   2       92.87       92.39      0.85 o 
  -6   3   2      709.26      746.26      2.99 o 
  -5   3   2      449.87      492.47      1.95 o 
  -4   3   2      136.61      147.00      0.86 o 
  -3   3   2     1525.74     1636.05      5.16 o 
  -2   3   2       51.28       54.53      0.50 o 
  -1   3   2      764.10      748.02      2.38 o 
   0   3   2     2456.63     2365.72      6.88 o 
   1   3   2      106.75      115.96      0.68 o 
   2   3   2      693.63      726.66      2.58 o 
   3   3   2      429.12      449.18      1.79 o 
   4   3   2       90.72       92.90      0.74 o 
   5   3   2      148.56      155.64      1.02 o 
   6   3   2      424.00      422.13      1.99 o 
   7   3   2       30.56       31.46      0.56 o 
   8   3   2        5.82        7.04      0.46 o 
   9   3   2        3.43        5.45      0.51 o 
  10   3   2       16.49       17.62      0.77 o 
  11   3   2       29.99       31.19      1.16 o 
  12   3   2       27.44       27.52      2.12 o 
  13   3   2       12.10        9.71      1.72 o 
  14   3   2        2.04        0.94      1.62 o 
  15   3   2        3.81        2.60      3.05 o 
  16   3   2        7.73        9.03      5.48 o 
 -16   4   2        1.72       -3.08      7.27 o 
 -15   4   2        5.53        4.02      3.29 o 
 -14   4   2        0.84        1.16      1.92 o 
 -13   4   2        1.93        1.59      1.31 o 
 -12   4   2       74.89       70.45      2.10 o 
 -11   4   2       43.33       43.45      1.49 o 
 -10   4   2       57.01       55.54      1.16 o 
  -9   4   2        3.93        5.00      0.60 o 
  -8   4   2      111.51      104.98      1.11 o 
  -7   4   2      266.48      254.64      1.60 o 
  -6   4   2       25.75       25.68      0.54 o 
  -5   4   2       18.08       17.19      0.45 o 
  -4   4   2        9.37        9.30      0.37 o 
  -3   4   2      163.60      168.18      1.02 o 
  -2   4   2       22.88       23.84      0.42 o 
  -1   4   2      323.42      324.35      1.42 o 
   0   4   2      466.89      461.63      1.83 o 
   1   4   2       10.19        9.12      0.35 o 
   2   4   2      110.06      105.31      0.79 o 
   3   4   2       30.50       25.21      0.48 o 
   4   4   2       76.19       75.75      0.75 o 
   5   4   2        4.40        4.52      0.37 o 
   6   4   2       59.80       59.09      0.78 o 
   7   4   2       76.05       80.59      0.98 o 
   8   4   2       57.80       57.14      0.97 o 
   9   4   2       69.99       78.03      1.44 o 
  10   4   2        2.87        3.99      0.84 o 
  11   4   2        2.62        2.51      1.06 o 
  12   4   2        6.12        4.60      1.49 o 
  13   4   2        5.65        4.69      1.67 o 
  14   4   2        0.68       -0.13      2.08 o 
  15   4   2        3.50        5.84      5.13 o 
 -15   5   2        6.64       -7.62      7.62 o 
 -14   5   2        1.54       -1.27      3.40 o 
 -13   5   2        1.60        1.64      1.98 o 
 -12   5   2       19.25       21.32      2.06 o 
 -11   5   2        9.29        6.26      1.34 o 
 -10   5   2        4.16        3.01      0.96 o 
  -9   5   2       30.94       28.73      1.10 o 
  -8   5   2      122.44      116.84      1.57 o 
  -7   5   2       12.98       12.87      0.68 o 
  -6   5   2       88.52       91.58      1.00 o 
  -5   5   2      226.26      231.68      1.48 o 
  -4   5   2      233.79      226.50      1.42 o 
  -3   5   2       76.92       74.41      0.80 o 
  -2   5   2        1.82        2.12      0.36 o 
  -1   5   2       33.14       32.09      0.57 o 
   0   5   2       37.34       41.08      0.61 o 
   1   5   2       46.31       50.78      0.69 o 
   2   5   2       59.84       56.42      0.74 o 
   3   5   2       61.27       58.29      0.75 o 
   4   5   2       49.74       50.82      0.77 o 
   5   5   2      147.26      142.06      1.26 o 
   6   5   2       70.52       77.54      1.10 o 
   7   5   2       23.91       26.49      0.90 o 
   8   5   2        0.61        0.27      0.78 o 
   9   5   2        8.85        7.37      0.98 o 
  10   5   2        7.59        5.02      1.25 o 
  11   5   2        5.46        5.19      1.50 o 
  12   5   2        6.66        6.70      2.08 o 
  13   5   2       12.25       14.07      3.30 o 
  14   5   2        2.48        7.79      3.85 o 
 -13   6   2        8.64       -0.74      8.49 o 
 -12   6   2        3.06        1.77      3.26 o 
 -11   6   2        5.12        5.85      1.87 o 
 -10   6   2       11.65       11.04      1.60 o 
  -9   6   2        0.64       -0.55      1.09 o 
  -8   6   2        7.00        7.08      1.10 o 
  -7   6   2       17.07       16.85      0.95 o 
  -6   6   2       10.42        8.94      0.81 o 
  -5   6   2        5.45        3.88      0.68 o 
  -4   6   2       44.99       42.71      0.98 o 
  -3   6   2       34.19       37.17      0.87 o 
  -2   6   2       38.60       39.82      0.86 o 
  -1   6   2       64.61       59.80      0.95 o 
   0   6   2       25.49       25.58      0.71 o 
   1   6   2       61.24       62.04      0.97 o 
   2   6   2       70.00       67.46      1.05 o 
   3   6   2       10.11        9.12      0.70 o 
   4   6   2       14.78       14.30      0.81 o 
   5   6   2       42.30       44.16      1.25 o 
   6   6   2       22.13       20.97      1.25 o 
   7   6   2       10.06        9.95      1.06 o 
   8   6   2        5.50        5.58      1.11 o 
   9   6   2        1.83       -0.01      1.25 o 
  10   6   2        3.10        3.28      1.88 o 
  11   6   2        2.77        2.64      2.60 o 
  12   6   2        0.00       -1.06      3.08 o 
  13   6   2        1.05       15.09      6.11 o 
 -11   7   2        0.24       -0.56      7.04 o 
 -10   7   2        2.77        2.68      2.16 o 
  -9   7   2        5.43        4.33      1.97 o 
  -8   7   2        4.31        4.60      1.50 o 
  -7   7   2       15.61       12.88      1.58 o 
  -6   7   2       11.58       10.35      1.59 o 
  -5   7   2       11.67       11.52      1.36 o 
  -4   7   2       10.53        9.64      1.14 o 
  -3   7   2        4.51        3.32      0.90 o 
  -2   7   2       24.05       20.22      1.13 o 
  -1   7   2       55.85       57.90      1.50 o 
   0   7   2       47.21       48.31      1.42 o 
   1   7   2       40.22       43.72      1.32 o 
   2   7   2        4.88        3.50      0.91 o 
   3   7   2        8.73        8.42      1.04 o 
   4   7   2       25.78       26.07      1.41 o 
   5   7   2       45.86       44.54      1.85 o 
   6   7   2        1.19        0.81      1.19 o 
   7   7   2        8.63        8.75      1.57 o 
   8   7   2        4.04        3.48      2.52 o 
   9   7   2        3.36        2.89      3.18 o 
  10   7   2        0.04        4.28      3.40 o 
  11   7   2        1.39       -2.27      4.68 o 
  -9   8   2        0.33       -4.37      4.37 o 
  -8   8   2       10.26        4.79      3.69 o 
  -7   8   2        0.82       -2.06      2.06 o 
  -6   8   2        0.12       -1.88      1.88 o 
  -5   8   2        2.03        2.43      1.99 o 
  -4   8   2        1.19        1.59      1.80 o 
  -3   8   2        9.01        9.34      1.80 o 
  -2   8   2        9.21        7.32      1.64 o 
  -1   8   2       27.04       28.10      1.95 o 
   0   8   2       67.07       66.65      2.56 o 
   1   8   2       12.48       11.22      1.86 o 
   2   8   2       15.89       14.36      2.34 o 
   3   8   2        4.01        6.11      2.78 o 
   4   8   2       22.86       17.99      5.29 o 
   5   8   2       13.73       18.91      5.75 o 
   6   8   2        4.05        4.30      3.27 o 
   7   8   2        1.87        0.08      3.13 o 
   8   8   2        6.29        2.90      3.41 o 
  -6   9   2        1.54       -0.47      6.11 o 
  -5   9   2        3.54        6.04      4.46 o 
  -4   9   2        2.60        8.83      4.82 o 
  -3   9   2        0.73        4.18      4.50 o 
  -2   9   2        3.61        1.82      4.48 o 
  -1   9   2        0.45       -0.17      3.51 o 
   0   9   2        0.85        6.88      4.22 o 
   1   9   2        2.63        1.70      4.13 o 
   2   9   2        2.34        2.40      4.42 o 
   3   9   2        0.42        2.32      4.32 o 
 -18   0   3        9.15       20.50      6.08 o 
 -17   0   3        0.00       -0.40      4.23 o 
 -16   0   3        0.12        1.21      2.80 o 
 -15   0   3        6.67        5.26      1.74 o 
 -14   0   3       11.50        9.19      1.45 o 
 -13   0   3        0.57       -0.63      1.01 o 
 -12   0   3      380.18      371.13      3.76 o 
 -11   0   3       53.53       56.72      1.19 o 
 -10   0   3       12.27        7.45      0.57 o 
  -9   0   3      149.15      140.79      1.35 o 
  -8   0   3      284.43      283.44      1.87 o 
  -7   0   3     1105.94     1143.19      5.38 o 
  -6   0   3       31.86       28.60      0.51 o 
  -5   0   3     1164.26     1125.64      5.01 o 
  -4   0   3       65.71       65.85      0.59 o 
  -3   0   3     1006.08      980.82      4.04 o 
  -2   0   3     5219.71     5045.29     22.12 o 
  -1   0   3     9799.60     8681.00     50.63 o 
   0   0   3     9755.11     9248.84     44.68 o 
   1   0   3     1575.89     1493.74      6.49 o 
   2   0   3     6433.43     6128.05     27.06 o 
   3   0   3      227.41      206.98      1.29 o 
   4   0   3     2784.61     2817.25     11.92 o 
   5   0   3       49.78       50.84      0.71 o 
   6   0   3      123.85      135.78      1.18 o 
   7   0   3       21.16       28.02      0.80 o 
   8   0   3      183.95      163.24      1.67 o 
   9   0   3       18.31       18.44      0.73 o 
  10   0   3        0.02       -0.60      0.60 o 
  11   0   3      109.52      119.32      1.94 o 
  12   0   3       37.46       40.34      2.06 o 
  13   0   3        2.23       -0.43      1.52 o 
  14   0   3        5.38        3.36      2.01 o 
  15   0   3        4.46        2.94      2.82 o 
  16   0   3        8.53       -2.90      6.89 o 
  17   0   3        0.98        2.74      7.06 o 
 -18   1   3        5.52        3.06      7.25 o 
 -17   1   3        3.62        4.40      2.97 o 
 -16   1   3        2.98        3.82      2.52 o 
 -15   1   3        0.64        0.52      1.27 o 
 -14   1   3       19.37       17.60      1.34 o 
 -13   1   3       11.76        7.48      0.84 o 
 -12   1   3       40.42       40.43      0.96 o 
 -11   1   3       14.06       14.34      0.57 o 
 -10   1   3       20.63       23.54      0.56 o 
  -9   1   3      306.71      328.71      1.67 o 
  -8   1   3      213.57      230.37      1.24 o 
  -7   1   3      110.42      117.24      0.76 o 
  -6   1   3      118.46      127.29      0.73 o 
  -5   1   3     1383.95     1336.77      4.12 o 
  -4   1   3     1898.57     1871.04      5.66 o 
  -3   1   3      668.50      644.19      2.15 o 
  -2   1   3     1031.82      987.56      3.32 o 
  -1   1   3     2535.77     2317.80      7.73 o 
   0   1   3     1709.69     1619.55      5.11 o 
   1   1   3      209.43      168.28      0.76 o 
   2   1   3      233.33      211.81      0.93 o 
   3   1   3       15.70       15.41      0.30 o 
   4   1   3      646.24      646.72      2.32 o 
   5   1   3     1670.58     1683.99      5.48 o 
   6   1   3      560.21      569.64      2.29 o 
   7   1   3      311.07      329.35      1.59 o 
   8   1   3      221.37      236.55      1.50 o 
   9   1   3      116.71      115.33      1.13 o 
  10   1   3        0.64       -0.06      0.45 o 
  11   1   3        4.21        3.48      0.64 o 
  12   1   3        4.57        2.74      0.92 o 
  13   1   3        5.20        5.78      1.37 o 
  14   1   3        6.16        4.16      1.58 o 
  15   1   3        7.26        9.10      2.57 o 
  16   1   3        1.88       -1.85      6.35 o 
 -18   2   3        4.48        5.30      5.91 o 
 -17   2   3        3.85        4.21      3.35 o 
 -16   2   3        4.14        1.11      2.23 o 
 -15   2   3        2.95        2.31      1.40 o 
 -14   2   3       29.09       32.00      1.66 o 
 -13   2   3        9.78        7.19      0.90 o 
 -12   2   3        0.70        0.13      0.65 o 
 -11   2   3       24.12       24.12      0.70 o 
 -10   2   3       66.52       73.35      0.91 o 
  -9   2   3      278.65      291.49      1.60 o 
  -8   2   3      249.83      260.26      1.37 o 
  -7   2   3      804.04      773.19      2.73 o 
  -6   2   3     1839.15     1905.59      5.90 o 
  -5   2   3      111.52      124.00      0.72 o 
  -4   2   3      397.27      371.11      1.42 o 
  -3   2   3     2544.67     2422.47      7.19 o 
  -2   2   3      187.06      179.70      0.80 o 
  -1   2   3      459.80      455.65      1.57 o 
   0   2   3      413.22      436.49      1.54 o 
   1   2   3      503.26      476.79      1.72 o 
   2   2   3      569.00      538.17      1.93 o 
   3   2   3      223.57      207.41      1.01 o 
   4   2   3      157.08      158.14      0.91 o 
   5   2   3      461.22      503.66      2.04 o 
   6   2   3      447.06      459.14      1.94 o 
   7   2   3        7.57        6.60      0.39 o 
   8   2   3      297.23      294.22      1.68 o 
   9   2   3        8.81        7.21      0.50 o 
  10   2   3       51.60       56.21      1.05 o 
  11   2   3       12.18       12.41      0.86 o 
  12   2   3       28.03       26.50      1.94 o 
  13   2   3       54.88       53.68      2.65 o 
  14   2   3        4.87        2.52      1.59 o 
  15   2   3        4.27        2.63      2.31 o 
  16   2   3        7.91       -1.38      7.00 o 
 -16   3   3        3.00        1.02      2.37 o 
 -15   3   3        2.04        0.99      1.73 o 
 -14   3   3       14.59       12.35      1.51 o 
 -13   3   3       18.91       20.68      1.41 o 
 -12   3   3        4.17        2.92      0.78 o 
 -11   3   3       25.63       30.92      0.97 o 
 -10   3   3       71.54       74.33      0.98 o 
  -9   3   3      255.66      246.76      1.51 o 
  -8   3   3      126.90      126.76      1.02 o 
  -7   3   3      170.54      175.46      1.14 o 
  -6   3   3      158.58      167.86      1.00 o 
  -5   3   3       56.13       57.02      0.56 o 
  -4   3   3       87.82       90.36      0.65 o 
  -3   3   3      288.18      299.16      1.28 o 
  -2   3   3      132.21      127.26      0.72 o 
  -1   3   3      482.00      481.90      1.70 o 
   0   3   3      220.69      215.89      1.02 o 
   1   3   3       80.75       79.31      0.58 o 
   2   3   3      710.69      751.41      2.69 o 
   3   3   3      130.31      136.93      0.84 o 
   4   3   3       13.45       13.56      0.38 o 
   5   3   3      129.06      145.92      1.02 o 
   6   3   3       31.59       33.29      0.58 o 
   7   3   3       64.18       67.24      0.78 o 
   8   3   3      124.71      114.86      1.10 o 
   9   3   3       47.60       44.08      0.86 o 
  10   3   3       64.21       64.81      1.39 o 
  11   3   3       36.13       35.44      1.31 o 
  12   3   3        0.15       -0.65      1.21 o 
  13   3   3       21.37       19.19      2.62 o 
  14   3   3        4.23        2.56      1.80 o 
  15   3   3        3.26        8.52      3.26 o 
 -16   4   3        3.50        4.86      7.84 o 
 -15   4   3        0.11       -2.84      2.84 o 
 -14   4   3        7.41        6.00      1.85 o 
 -13   4   3        7.71        4.58      1.46 o 
 -12   4   3       17.02       15.85      1.30 o 
 -11   4   3       11.35       11.45      0.96 o 
 -10   4   3       32.66       36.38      0.95 o 
  -9   4   3       76.38       79.66      1.14 o 
  -8   4   3       71.30       77.96      0.97 o 
  -7   4   3       25.43       28.11      0.58 o 
  -6   4   3       82.29       79.24      0.83 o 
  -5   4   3       94.28       92.37      0.81 o 
  -4   4   3      124.71      134.55      0.93 o 
  -3   4   3      170.04      169.04      1.03 o 
  -2   4   3        2.25        0.55      0.28 o 
  -1   4   3     1115.20     1152.49      3.84 o 
   0   4   3      941.01      986.89      3.37 o 
   1   4   3       24.99       25.37      0.45 o 
   2   4   3      168.57      169.91      1.01 o 
   3   4   3      271.56      281.38      1.44 o 
   4   4   3      105.06       98.35      0.88 o 
   5   4   3       63.44       64.55      0.77 o 
   6   4   3       18.16       18.11      0.54 o 
   7   4   3       19.77       19.05      0.61 o 
   8   4   3       75.15       80.01      1.18 o 
   9   4   3       82.38       87.50      1.64 o 
  10   4   3        7.96        9.08      0.95 o 
  11   4   3        6.24        4.21      1.23 o 
  12   4   3        5.53        4.41      1.53 o 
  13   4   3        5.55        6.78      1.98 o 
  14   4   3        2.39        6.38      2.76 o 
  15   4   3        5.84        7.29      7.64 o 
 -15   5   3        0.00       -5.79      7.58 o 
 -14   5   3        2.09        1.37      3.18 o 
 -13   5   3        9.30        8.44      2.32 o 
 -12   5   3        7.13        9.11      1.56 o 
 -11   5   3        1.43        1.98      1.15 o 
 -10   5   3       11.40       11.93      1.05 o 
  -9   5   3       32.71       29.59      1.31 o 
  -8   5   3       33.57       33.64      0.99 o 
  -7   5   3      354.76      336.62      2.32 o 
  -6   5   3       13.51       15.28      0.55 o 
  -5   5   3      145.53      135.16      1.13 o 
  -4   5   3       31.94       29.51      0.60 o 
  -3   5   3      301.07      285.51      1.55 o 
  -2   5   3       91.49       86.05      0.84 o 
  -1   5   3      395.14      400.82      1.88 o 
   0   5   3      111.73      118.53      0.93 o 
   1   5   3       99.63       96.96      0.88 o 
   2   5   3       50.58       48.64      0.68 o 
   3   5   3       22.92       22.39      0.54 o 
   4   5   3        2.77        2.85      0.43 o 
   5   5   3       54.37       58.39      0.89 o 
   6   5   3       13.64       13.72      0.69 o 
   7   5   3        8.00        6.31      0.77 o 
   8   5   3       12.91       10.97      0.98 o 
   9   5   3        8.98        8.35      1.02 o 
  10   5   3        0.93        0.89      1.21 o 
  11   5   3        1.86        0.62      1.37 o 
  12   5   3        3.34        6.23      2.65 o 
  13   5   3        2.96        6.35      2.68 o 
  14   5   3        1.59       -3.06      5.42 o 
 -13   6   3       10.65        6.20      8.87 o 
 -12   6   3        2.30        1.31      2.75 o 
 -11   6   3        0.43       -1.03      1.87 o 
 -10   6   3        2.09        1.67      1.35 o 
  -9   6   3        5.95        4.70      1.26 o 
  -8   6   3       10.78       10.23      1.13 o 
  -7   6   3       40.04       40.89      1.23 o 
  -6   6   3        0.65        0.82      0.65 o 
  -5   6   3        7.17        7.31      0.73 o 
  -4   6   3       60.81       63.19      1.23 o 
  -3   6   3       19.43       19.90      0.74 o 
  -2   6   3       29.06       31.46      0.77 o 
  -1   6   3       71.82       72.78      1.01 o 
   0   6   3      164.51      173.13      1.45 o 
   1   6   3       23.29       25.41      0.77 o 
   2   6   3       98.02      101.98      1.28 o 
   3   6   3        7.81        6.28      0.72 o 
   4   6   3       17.98       18.39      0.88 o 
   5   6   3       11.00       10.29      0.84 o 
   6   6   3       22.60       20.39      1.26 o 
   7   6   3        8.93        7.65      1.04 o 
   8   6   3        1.86        2.02      1.14 o 
   9   6   3       35.61       35.23      2.25 o 
  10   6   3        6.64        7.55      2.23 o 
  11   6   3        3.79        2.66      2.66 o 
  12   6   3        0.34        7.27      3.69 o 
 -10   7   3        9.31        8.35      2.91 o 
  -9   7   3        1.92       -0.75      1.73 o 
  -8   7   3       10.82       11.18      1.84 o 
  -7   7   3        0.95       -0.41      1.37 o 
  -6   7   3       29.45       30.91      1.71 o 
  -5   7   3        0.05       -1.00      1.00 o 
  -4   7   3        9.58       11.08      1.14 o 
  -3   7   3        0.24       -0.91      0.91 o 
  -2   7   3        8.22       10.45      0.99 o 
  -1   7   3       61.27       63.62      1.50 o 
   0   7   3       43.19       42.87      1.39 o 
   1   7   3        9.46       10.07      0.93 o 
   2   7   3       25.18       26.03      1.26 o 
   3   7   3       41.21       44.99      1.57 o 
   4   7   3        8.98        8.73      1.29 o 
   5   7   3        1.65        0.59      1.17 o 
   6   7   3        4.99        2.95      1.46 o 
   7   7   3        2.16        3.02      1.87 o 
   8   7   3        0.66       -0.75      2.05 o 
   9   7   3        4.59        2.37      3.13 o 
  10   7   3        0.04        3.31      3.33 o 
  -9   8   3        0.87        4.21      6.04 o 
  -8   8   3        4.73        9.10      4.39 o 
  -7   8   3        0.98        2.25      2.53 o 
  -6   8   3        1.32        1.84      2.26 o 
  -5   8   3        2.24        3.35      2.34 o 
  -4   8   3        1.30        0.88      1.95 o 
  -3   8   3        0.33        0.86      1.98 o 
  -2   8   3        2.57        0.54      1.59 o 
  -1   8   3        8.97        8.37      1.81 o 
   0   8   3        6.95        5.08      1.74 o 
   1   8   3        5.52        4.81      2.00 o 
   2   8   3       14.89       16.55      2.07 o 
   3   8   3       19.33       18.38      3.06 o 
   4   8   3       13.82       14.31      6.42 o 
   5   8   3        0.13        0.40      2.98 o 
   6   8   3        9.11        8.17      3.40 o 
   7   8   3        2.09        0.65      3.12 o 
   8   8   3       10.60       13.22      5.55 o 
  -6   9   3        2.81        1.65      5.55 o 
  -5   9   3        6.76        6.93      5.84 o 
  -4   9   3        2.78        5.10      5.57 o 
  -3   9   3        8.45        9.39      4.89 o 
  -2   9   3        2.36       -0.71      4.34 o 
  -1   9   3        4.63        2.79      3.82 o 
   0   9   3        6.80        6.73      4.05 o 
   1   9   3        5.90        2.14      5.06 o 
   2   9   3        0.04        2.56      5.15 o 
   3   9   3        0.60        6.57      5.42 o 
 -17   0   4        0.08        4.81      4.48 o 
 -16   0   4        2.76        2.16      3.94 o 
 -15   0   4       22.84       26.55      2.30 o 
 -14   0   4        1.02       -0.32      1.20 o 
 -13   0   4       17.12       17.26      1.23 o 
 -12   0   4       11.82       10.78      0.97 o 
 -11   0   4        2.11        1.82      0.58 o 
 -10   0   4       68.76       72.49      1.14 o 
  -9   0   4      322.70      319.41      2.15 o 
  -8   0   4       35.52       37.42      0.67 o 
  -7   0   4      170.27      165.11      1.23 o 
  -6   0   4        3.70        3.43      0.31 o 
  -5   0   4       20.90       19.40      0.43 o 
  -4   0   4       54.04       60.61      0.54 o 
  -3   0   4     1003.95     1026.25      4.51 o 
  -2   0   4     4813.71     4302.10     21.05 o 
  -1   0   4      146.95      122.75      0.74 o 
   0   0   4       57.25       53.10      0.43 o 
   1   0   4        8.59        8.15      0.29 o 
   2   0   4      249.77      209.33      1.24 o 
   3   0   4     2036.59     2058.53      9.15 o 
   4   0   4      622.16      558.22      2.89 o 
   5   0   4       72.70       66.42      0.83 o 
   6   0   4        7.94        8.09      0.46 o 
   7   0   4        8.51        9.08      0.53 o 
   8   0   4       68.55       61.82      1.04 o 
   9   0   4      723.99      708.74      5.04 o 
  10   0   4        0.63        0.27      0.66 o 
  11   0   4       19.49       20.28      1.11 o 
  12   0   4       58.09       63.16      2.88 o 
  13   0   4        3.04        1.49      2.05 o 
  14   0   4        0.13        0.40      2.06 o 
  15   0   4       13.40        8.12      8.50 o 
  17   0   4        5.03        1.54      6.66 o 
 -17   1   4        2.09        5.62      2.85 o 
 -16   1   4        9.32        4.87      3.91 o 
 -15   1   4       12.81       11.62      1.43 o 
 -14   1   4       12.34       10.02      1.04 o 
 -13   1   4       29.31       26.87      1.07 o 
 -12   1   4      115.27      103.87      1.42 o 
 -11   1   4       12.44        9.86      0.51 o 
 -10   1   4       31.75       29.90      0.59 o 
  -9   1   4      160.49      162.66      1.08 o 
  -8   1   4      101.69       97.46      0.77 o 
  -7   1   4      256.09      259.35      1.21 o 
  -6   1   4      266.84      283.87      1.20 o 
  -5   1   4      721.24      673.70      2.24 o 
  -4   1   4       49.39       49.71      0.39 o 
  -3   1   4      691.22      630.76      2.19 o 
  -2   1   4     2037.00     1945.20      6.83 o 
  -1   1   4      807.07      758.97      2.89 o 
   0   1   4     4100.35     3866.29     12.02 o 
   1   1   4     1435.72     1365.71      4.46 o 
   2   1   4      436.78      380.20      1.42 o 
   3   1   4       33.97       27.37      0.35 o 
   4   1   4       67.01       72.14      0.57 o 
   5   1   4       15.55       12.63      0.35 o 
   6   1   4      179.97      191.70      1.07 o 
   7   1   4      318.64      339.33      1.68 o 
   8   1   4        6.50        7.63      0.44 o 
   9   1   4       19.13       20.59      0.60 o 
  10   1   4      128.05      129.09      1.45 o 
  11   1   4       33.83       29.95      1.01 o 
  12   1   4        2.89        1.87      1.04 o 
  13   1   4       22.51       23.80      2.54 o 
  14   1   4        6.32        5.35      1.87 o 
  15   1   4        3.28        2.23      2.76 o 
 -17   2   4        2.13        2.17      3.13 o 
 -16   2   4        1.14        1.82      2.02 o 
 -15   2   4        5.05        3.23      1.49 o 
 -14   2   4        2.98        3.90      1.17 o 
 -13   2   4       58.54       61.76      1.51 o 
 -12   2   4        0.98        0.32      0.63 o 
 -11   2   4       49.57       53.02      0.90 o 
 -10   2   4      152.59      144.42      1.20 o 
  -9   2   4      317.69      323.97      1.74 o 
  -8   2   4      218.35      215.32      1.22 o 
  -7   2   4       85.97       90.15      0.70 o 
  -6   2   4      118.14      123.49      0.75 o 
  -5   2   4      207.02      214.09      1.01 o 
  -4   2   4      666.98      700.46      2.41 o 
  -3   2   4     2150.48     2202.58      6.72 o 
  -2   2   4     1096.12     1074.75      3.46 o 
  -1   2   4       82.82       75.94      0.46 o 
   0   2   4     1145.47     1139.27      3.55 o 
   1   2   4      500.94      508.54      1.76 o 
   2   2   4       31.74       28.31      0.35 o 
   3   2   4     1487.33     1524.15      4.84 o 
   4   2   4      146.87      153.22      0.90 o 
   5   2   4      365.42      394.06      1.69 o 
   6   2   4        8.40        9.52      0.39 o 
   7   2   4       94.19       92.16      0.90 o 
   8   2   4      174.71      170.51      1.32 o 
   9   2   4      287.64      298.31      2.04 o 
  10   2   4        2.14        1.99      0.58 o 
  11   2   4       18.96       19.25      1.24 o 
  12   2   4       15.52       11.86      1.44 o 
  13   2   4        5.39        4.47      1.45 o 
  14   2   4        4.27        4.19      1.80 o 
  15   2   4        7.16        3.04      3.50 o 
 -17   3   4        3.88        9.56      5.68 o 
 -16   3   4        0.82        2.54      2.41 o 
 -15   3   4        9.84        5.61      1.92 o 
 -14   3   4        5.44        4.96      1.46 o 
 -13   3   4       23.71       21.69      1.31 o 
 -12   3   4       63.42       59.47      1.40 o 
 -11   3   4       61.72       61.72      1.25 o 
 -10   3   4      204.15      209.95      1.55 o 
  -9   3   4      314.18      319.48      1.78 o 
  -8   3   4       76.58       73.77      0.78 o 
  -7   3   4       81.84       76.70      0.73 o 
  -6   3   4      105.70      114.97      0.81 o 
  -5   3   4      110.38      112.80      0.76 o 
  -4   3   4      372.11      364.78      1.47 o 
  -3   3   4      292.34      316.34      1.30 o 
  -2   3   4      717.56      731.11      2.47 o 
  -1   3   4       15.41       14.75      0.29 o 
   0   3   4       60.74       53.67      0.49 o 
   1   3   4      294.56      302.34      1.26 o 
   2   3   4       85.29      100.63      0.69 o 
   3   3   4      347.59      360.02      1.54 o 
   4   3   4      302.35      311.24      1.49 o 
   5   3   4       77.71       76.07      0.79 o 
   6   3   4       34.31       35.03      0.61 o 
   7   3   4      144.70      144.69      1.17 o 
   8   3   4       28.58       29.82      0.69 o 
   9   3   4       59.89       60.32      1.05 o 
  10   3   4       42.99       44.04      1.38 o 
  11   3   4        4.59        4.20      1.07 o 
  12   3   4       12.02        8.26      1.46 o 
  13   3   4        0.30       -0.18      1.39 o 
  14   3   4        4.46        3.98      2.24 o 
  15   3   4        0.32       -0.15      4.25 o 
 -16   4   4        2.22        1.05      7.49 o 
 -15   4   4        4.26        3.53      2.34 o 
 -14   4   4        0.95        1.02      1.84 o 
 -13   4   4        0.23       -0.66      1.29 o 
 -12   4   4       37.06       34.79      1.52 o 
 -11   4   4       31.78       33.93      1.12 o 
 -10   4   4       38.96       37.47      0.99 o 
  -9   4   4        0.82        0.89      0.50 o 
  -8   4   4      120.67      121.31      1.11 o 
  -7   4   4      215.31      203.62      1.35 o 
  -6   4   4      347.94      337.60      1.78 o 
  -5   4   4        5.75        5.37      0.35 o 
  -4   4   4      177.40      172.96      1.07 o 
  -3   4   4      110.27      114.66      0.84 o 
  -2   4   4      214.53      225.63      1.12 o 
  -1   4   4      707.15      750.35      2.74 o 
   0   4   4      112.52      119.81      0.84 o 
   1   4   4       47.46       49.33      0.58 o 
   2   4   4       90.67       91.92      0.76 o 
   3   4   4       54.56       55.17      0.67 o 
   4   4   4       12.09       12.68      0.44 o 
   5   4   4       37.40       34.05      0.63 o 
   6   4   4       70.13       74.62      0.92 o 
   7   4   4       26.23       23.99      0.70 o 
   8   4   4       30.45       30.54      0.89 o 
   9   4   4       92.50       94.48      1.80 o 
  10   4   4       17.97       17.44      1.18 o 
  11   4   4       18.07       18.98      1.67 o 
  12   4   4       11.49       10.24      1.68 o 
  13   4   4        6.36        6.84      2.42 o 
  14   4   4        5.23        4.12      2.87 o 
  15   4   4        5.95        2.67      5.53 o 
 -15   5   4        2.29        4.75      8.49 o 
 -14   5   4        2.17        3.86      2.95 o 
 -13   5   4        2.84        1.98      1.98 o 
 -12   5   4       15.99       15.71      1.70 o 
 -11   5   4        9.34        7.55      1.27 o 
 -10   5   4        1.18        0.44      0.83 o 
  -9   5   4        4.28        1.79      0.73 o 
  -8   5   4        0.97        0.72      0.58 o 
  -7   5   4      129.90      129.04      1.38 o 
  -6   5   4       95.07       88.41      1.03 o 
  -5   5   4        2.85        2.80      0.42 o 
  -4   5   4      115.65      118.19      1.03 o 
  -3   5   4      314.98      307.83      1.65 o 
  -2   5   4       61.86       63.87      0.76 o 
  -1   5   4       81.21       88.84      0.85 o 
   0   5   4        2.89        1.84      0.37 o 
   1   5   4       82.90       79.54      0.83 o 
   2   5   4       76.73       78.00      0.84 o 
   3   5   4        2.33        2.18      0.39 o 
   4   5   4       32.72       30.79      0.64 o 
   5   5   4        7.01        5.49      0.54 o 
   6   5   4       10.11        8.02      0.69 o 
   7   5   4       24.23       23.35      1.18 o 
   8   5   4       28.41       27.94      1.27 o 
   9   5   4        5.41        4.13      1.06 o 
  10   5   4        2.10        3.46      1.34 o 
  11   5   4        6.74        4.40      1.75 o 
  12   5   4        2.92        5.12      2.62 o 
  13   5   4        0.62       -1.47      3.28 o 
  14   5   4        0.65        3.27      3.82 o 
 -13   6   4        6.70       -1.54      7.60 o 
 -12   6   4        1.40        1.02      2.54 o 
 -11   6   4        0.54       -0.85      1.71 o 
 -10   6   4        9.78        8.79      1.53 o 
  -9   6   4        1.30        2.68      1.10 o 
  -8   6   4        6.03        5.48      0.98 o 
  -7   6   4       11.33       10.18      0.95 o 
  -6   6   4        4.98        4.19      0.75 o 
  -5   6   4        0.34       -0.58      0.58 o 
  -4   6   4        9.25        7.76      0.65 o 
  -3   6   4       69.91       67.60      1.09 o 
  -2   6   4        3.49        2.85      0.58 o 
  -1   6   4       86.28       89.72      1.15 o 
   0   6   4      327.93      347.42      2.22 o 
   1   6   4       28.82       31.65      0.86 o 
   2   6   4        8.80        8.18      0.70 o 
   3   6   4       11.72       11.44      0.78 o 
   4   6   4       34.43       31.72      1.04 o 
   5   6   4       18.09       18.67      0.97 o 
   6   6   4       24.72       26.14      1.25 o 
   7   6   4       14.79       13.99      1.32 o 
   8   6   4       14.52       12.65      1.56 o 
   9   6   4       25.02       15.13      3.83 o 
  10   6   4       10.47        5.27      2.48 o 
  11   6   4        0.34       -2.11      2.56 o 
  12   6   4        0.26       -2.09      3.26 o 
 -10   7   4       16.07       14.35      2.74 o 
  -9   7   4        4.97        7.71      2.22 o 
  -8   7   4        4.58        5.33      1.64 o 
  -7   7   4        2.94        3.05      1.30 o 
  -6   7   4       21.89       22.35      1.51 o 
  -5   7   4        1.72        3.09      1.03 o 
  -4   7   4        9.76        8.48      1.11 o 
  -3   7   4       29.64       29.36      1.32 o 
  -2   7   4        2.95        3.73      0.94 o 
  -1   7   4       19.09       20.57      1.18 o 
   0   7   4        4.92        3.25      1.03 o 
   1   7   4       16.62       19.95      1.25 o 
   2   7   4       40.39       43.75      1.74 o 
   3   7   4        3.36        3.83      1.11 o 
   4   7   4       15.49       15.93      1.52 o 
   5   7   4       44.23       44.87      2.85 o 
   6   7   4        5.29        1.95      1.54 o 
   7   7   4        8.24        5.70      2.10 o 
   8   7   4        0.19        1.01      2.15 o 
   9   7   4        3.57        3.23      2.76 o 
  10   7   4        1.71        3.28      5.08 o 
  -9   8   4        1.31        3.28      5.68 o 
  -8   8   4        3.20        9.41      7.71 o 
  -7   8   4        1.18        2.04      2.24 o 
  -6   8   4        4.22        5.31      2.30 o 
  -5   8   4        0.48        0.05      2.03 o 
  -4   8   4       11.27        7.27      2.29 o 
  -3   8   4        2.59        1.73      1.98 o 
  -2   8   4        4.53        6.62      1.83 o 
  -1   8   4       14.70       12.95      1.98 o 
   0   8   4        2.06        1.24      1.69 o 
   1   8   4        4.00        8.37      2.22 o 
   2   8   4       24.96       23.17      3.10 o 
   3   8   4       12.56       15.72      3.69 o 
   4   8   4        5.75        5.02      2.65 o 
   5   8   4        4.66        4.79      2.67 o 
   6   8   4        1.69        1.13      3.18 o 
   7   8   4        0.08       -4.37      4.37 o 
   8   8   4       22.66       23.91      6.60 o 
  -5   9   4        4.10        0.04      5.48 o 
  -4   9   4        1.16       -2.47      4.99 o 
  -3   9   4        5.14        3.71      4.75 o 
  -2   9   4        0.36        0.59      4.52 o 
  -1   9   4        1.68        0.21      3.96 o 
   0   9   4        1.25       -3.65      4.07 o 
   1   9   4        3.43        4.81      5.48 o 
   2   9   4        2.19       -1.87      4.86 o 
   3   9   4        0.96        4.21      5.68 o 
 -17   0   5        3.98        3.50      4.17 o 
 -16   0   5        1.52       -2.75      2.75 o 
 -15   0   5        3.32        3.19      1.57 o 
 -14   0   5        0.45        0.58      1.20 o 
 -13   0   5        8.03        6.34      1.03 o 
 -12   0   5      110.74      113.76      1.97 o 
 -11   0   5       82.23       76.80      1.25 o 
 -10   0   5        5.29        5.76      0.54 o 
  -9   0   5      285.74      263.98      1.84 o 
  -8   0   5      149.36      151.84      1.19 o 
  -7   0   5        7.48        6.51      0.35 o 
  -6   0   5       19.68       20.07      0.41 o 
  -5   0   5      684.92      630.00      2.90 o 
  -4   0   5      639.91      658.25      3.04 o 
  -3   0   5      185.52      190.43      1.12 o 
  -2   0   5       11.53       16.45      0.29 o 
  -1   0   5      567.50      480.44      2.46 o 
   0   0   5       24.69       21.70      0.33 o 
   1   0   5      561.34      543.25      2.58 o 
   2   0   5        1.54        0.74      0.25 o 
   3   0   5     2326.44     2415.39     10.50 o 
   4   0   5       79.01      100.90      0.95 o 
   5   0   5       20.63       21.18      0.57 o 
   6   0   5       14.48       17.06      0.57 o 
   7   0   5        0.77        0.23      0.44 o 
   8   0   5      306.04      298.51      2.31 o 
   9   0   5      253.27      249.01      2.21 o 
  10   0   5        5.92        5.89      0.80 o 
  11   0   5        0.37       -0.16      0.98 o 
  12   0   5        0.20       -1.27      1.39 o 
  13   0   5       34.16       29.52      4.78 o 
  14   0   5       38.47       51.58      4.84 o 
  15   0   5        5.00        5.48      5.13 o 
 -17   1   5        1.68       -0.82      2.50 o 
 -16   1   5        5.86        4.09      2.26 o 
 -15   1   5       33.66       35.95      1.98 o 
 -14   1   5        6.39        6.07      0.94 o 
 -13   1   5       29.32       28.68      1.06 o 
 -12   1   5       55.69       59.08      1.11 o 
 -11   1   5       79.64       84.21      0.98 o 
 -10   1   5        9.21        7.30      0.42 o 
  -9   1   5       97.19       93.12      0.80 o 
  -8   1   5       47.15       44.29      0.53 o 
  -7   1   5       30.46       29.70      0.40 o 
  -6   1   5      370.68      383.39      1.48 o 
  -5   1   5      316.12      298.01      1.14 o 
  -4   1   5      268.42      249.81      0.99 o 
  -3   1   5     1174.04     1082.71      3.67 o 
  -2   1   5      783.38      756.45      3.23 o 
  -1   1   5      131.28      140.64      0.76 o 
   0   1   5      421.47      390.82      1.46 o 
   1   1   5       41.27       50.29      0.38 o 
   2   1   5      491.99      470.61      1.70 o 
   3   1   5       15.37       20.68      0.33 o 
   4   1   5      272.97      268.47      1.20 o 
   5   1   5      110.51      100.13      0.75 o 
   6   1   5       23.51       21.81      0.45 o 
   7   1   5       70.32       70.63      0.75 o 
   8   1   5       87.91       84.07      0.90 o 
   9   1   5      100.60      107.11      1.12 o 
  10   1   5       27.60       27.40      0.82 o 
  11   1   5        5.28        5.45      0.83 o 
  12   1   5        1.93        1.25      1.14 o 
  13   1   5       31.74       38.45      2.51 o 
  14   1   5       10.65        8.27      1.83 o 
  15   1   5        5.99        7.45      4.12 o 
 -18   2   5        5.87       -1.27      6.42 o 
 -17   2   5        2.95        0.84      2.95 o 
 -16   2   5        0.40       -0.68      2.28 o 
 -15   2   5        0.90        0.35      1.34 o 
 -14   2   5        2.16        1.44      1.02 o 
 -13   2   5       18.78       21.20      1.05 o 
 -12   2   5       50.89       56.24      1.21 o 
 -11   2   5       28.65       30.27      0.74 o 
 -10   2   5      118.81      120.64      1.11 o 
  -9   2   5       55.66       64.97      0.76 o 
  -8   2   5       30.42       33.91      0.50 o 
  -7   2   5       56.61       61.65      0.61 o 
  -6   2   5      370.26      391.94      1.62 o 
  -5   2   5      198.59      213.91      1.00 o 
  -4   2   5       72.73       69.79      0.53 o 
  -3   2   5     3104.74     3173.52      9.82 o 
  -2   2   5      485.57      524.32      1.90 o 
  -1   2   5      614.46      593.22      2.08 o 
   0   2   5      213.00      209.93      0.94 o 
   1   2   5      610.42      611.54      2.03 o 
   2   2   5      105.75      107.47      0.68 o 
   3   2   5       57.21       68.47      0.57 o 
   4   2   5      128.42      144.34      0.84 o 
   5   2   5      496.45      506.56      2.06 o 
   6   2   5      302.73      318.10      1.61 o 
   7   2   5       20.74       21.15      0.54 o 
   8   2   5      122.72      123.93      1.18 o 
   9   2   5      532.66      539.80      3.12 o 
  10   2   5      124.58      131.04      1.79 o 
  11   2   5       45.57       45.90      1.88 o 
  12   2   5        4.14        2.84      1.19 o 
  13   2   5        1.10        0.54      1.45 o 
  14   2   5        0.36       -1.41      1.85 o 
  15   2   5       11.15        2.04      4.22 o 
 -17   3   5        0.50        4.01      5.28 o 
 -16   3   5        4.90        0.88      2.21 o 
 -15   3   5        0.85       -1.78      1.78 o 
 -14   3   5        0.23        0.58      1.30 o 
 -13   3   5        3.63        4.60      0.96 o 
 -12   3   5        0.58        0.23      0.70 o 
 -11   3   5       99.73       95.33      1.33 o 
 -10   3   5       12.84       12.85      0.56 o 
  -9   3   5      169.40      168.58      1.23 o 
  -8   3   5       60.05       55.52      0.72 o 
  -7   3   5       12.45       12.72      0.39 o 
  -6   3   5       37.04       37.20      0.49 o 
  -5   3   5       56.72       52.95      0.54 o 
  -4   3   5      261.20      267.82      1.19 o 
  -3   3   5      137.17      127.38      0.76 o 
  -2   3   5      418.87      393.93      1.51 o 
  -1   3   5      293.41      264.03      1.09 o 
   0   3   5      428.58      447.84      1.66 o 
   1   3   5      470.42      461.06      1.75 o 
   2   3   5      522.75      541.03      2.02 o 
   3   3   5      205.03      211.39      1.10 o 
   4   3   5      295.60      310.10      1.51 o 
   5   3   5       24.06       22.19      0.50 o 
   6   3   5        1.73        1.58      0.38 o 
   7   3   5       59.22       61.00      0.85 o 
   8   3   5       52.59       58.70      0.94 o 
   9   3   5       14.35       13.67      0.78 o 
  10   3   5        8.14        8.17      1.03 o 
  11   3   5       10.79        8.06      1.14 o 
  12   3   5        4.48        1.92      1.35 o 
  13   3   5       11.71        7.17      1.93 o 
  14   3   5        2.19        0.81      3.01 o 
  15   3   5        1.66       -4.64      4.97 o 
  16   3   5        3.23        2.01      5.86 o 
 -16   4   5        6.76        3.99      4.33 o 
 -15   4   5        5.81        5.96      2.44 o 
 -14   4   5        2.76        3.03      1.82 o 
 -13   4   5        2.59        2.23      1.27 o 
 -12   4   5        5.78        5.26      1.05 o 
 -11   4   5       24.57       22.90      1.03 o 
 -10   4   5        6.86        5.83      0.69 o 
  -9   4   5       48.41       49.07      0.92 o 
  -8   4   5       41.37       39.99      0.71 o 
  -7   4   5       97.34       90.75      0.90 o 
  -6   4   5      140.73      127.72      0.96 o 
  -5   4   5       70.98       69.42      0.70 o 
  -4   4   5      160.03      161.97      1.00 o 
  -3   4   5      153.99      145.57      0.92 o 
  -2   4   5       66.70       66.63      0.61 o 
  -1   4   5       44.57       47.53      0.54 o 
   0   4   5       26.00       26.97      0.45 o 
   1   4   5       66.61       66.18      0.67 o 
   2   4   5       44.28       39.59      0.55 o 
   3   4   5      242.05      244.71      1.41 o 
   4   4   5        7.13        4.89      0.40 o 
   5   4   5       64.08       61.90      0.80 o 
   6   4   5       10.23       10.19      0.52 o 
   7   4   5      107.59      111.28      1.38 o 
   8   4   5      133.10      137.21      1.75 o 
   9   4   5       57.81       64.50      1.73 o 
  10   4   5       76.58       81.55      2.34 o 
  11   4   5       10.63       10.39      1.52 o 
  12   4   5       10.86       10.46      2.70 o 
  13   4   5        2.03        3.20      3.19 o 
  14   4   5        4.70        3.00      4.17 o 
 -15   5   5        1.09        0.40      8.16 o 
 -14   5   5        0.07       -2.01      2.01 o 
 -13   5   5        3.99        3.46      2.00 o 
 -12   5   5       16.72       12.66      1.51 o 
 -11   5   5       26.26       26.74      1.41 o 
 -10   5   5       17.32       16.39      1.14 o 
  -9   5   5       49.85       56.36      1.30 o 
  -8   5   5        2.99        1.54      0.60 o 
  -7   5   5       33.04       33.84      0.82 o 
  -6   5   5       51.33       54.05      0.83 o 
  -5   5   5       34.35       35.79      0.68 o 
  -4   5   5      252.75      246.84      1.55 o 
  -3   5   5       79.07       81.72      0.83 o 
  -2   5   5       11.88       12.28      0.46 o 
  -1   5   5       17.28       18.60      0.49 o 
   0   5   5        8.48        9.76      0.45 o 
   1   5   5        7.33        8.34      0.44 o 
   2   5   5       38.22       40.39      0.68 o 
   3   5   5      128.71      131.94      1.09 o 
   4   5   5      113.75      113.68      1.11 o 
   5   5   5       19.20       18.32      0.72 o 
   6   5   5        0.93       -0.16      0.62 o 
   7   5   5        0.99       -0.72      0.72 o 
   8   5   5        0.52       -0.85      0.93 o 
   9   5   5       12.92       12.55      1.40 o 
  10   5   5        3.06       -0.34      1.33 o 
  11   5   5        0.75        1.09      2.11 o 
  12   5   5        0.58        2.24      2.65 o 
  13   5   5        2.11       -0.89      3.87 o 
 -13   6   5        2.89       17.07      9.18 o 
 -12   6   5        1.66        0.83      2.54 o 
 -11   6   5        6.22        7.89      1.73 o 
 -10   6   5        2.50        1.72      1.09 o 
  -9   6   5        4.65        4.12      0.99 o 
  -8   6   5        3.89        3.05      0.89 o 
  -7   6   5       35.39       38.31      1.27 o 
  -6   6   5       22.25       20.23      0.98 o 
  -5   6   5        6.62        4.21      0.66 o 
  -4   6   5       26.45       27.06      0.83 o 
  -3   6   5      117.29      113.44      1.36 o 
  -2   6   5        0.99       -0.54      0.54 o 
  -1   6   5       31.82       32.24      0.83 o 
   0   6   5       84.30       87.51      1.17 o 
   1   6   5        0.17        0.09      0.56 o 
   2   6   5        4.35        3.92      0.65 o 
   3   6   5        3.52        3.35      0.68 o 
   4   6   5       19.59       17.04      0.93 o 
   5   6   5       27.19       29.24      1.58 o 
   6   6   5        3.20        2.03      1.03 o 
   7   6   5        8.82        6.04      1.38 o 
   8   6   5       45.50       50.67      2.75 o 
   9   6   5       32.96       45.38      3.72 o 
  10   6   5        6.84        4.30      2.61 o 
  11   6   5        2.73        3.03      3.17 o 
  12   6   5        1.54       -4.10      4.10 o 
 -11   7   5        5.57        1.96      5.97 o 
 -10   7   5        2.40        2.56      2.63 o 
  -9   7   5        0.89       -0.28      1.54 o 
  -8   7   5        1.90        1.50      1.23 o 
  -7   7   5        1.79        1.74      1.10 o 
  -6   7   5        4.96        4.61      1.08 o 
  -5   7   5        4.99        4.37      1.01 o 
  -4   7   5        8.56        8.95      1.09 o 
  -3   7   5       13.89       14.16      1.16 o 
  -2   7   5       30.14       32.86      1.39 o 
  -1   7   5        3.46        3.41      1.00 o 
   0   7   5       13.38       11.06      1.14 o 
   1   7   5        3.05        2.55      0.96 o 
   2   7   5       33.02       34.63      1.59 o 
   3   7   5       47.55       47.96      2.64 o 
   4   7   5        7.99        5.23      1.38 o 
   5   7   5        2.84        3.04      1.46 o 
   6   7   5        2.87        0.26      1.60 o 
   7   7   5        0.25        1.02      1.93 o 
   8   7   5        8.41        5.05      2.67 o 
   9   7   5        7.16        7.41      3.59 o 
  10   7   5        6.28       11.68      5.93 o 
 -10   8   5        3.67       -5.48      5.48 o 
  -7   8   5        6.53        8.91      2.73 o 
  -6   8   5        2.85        5.44      2.34 o 
  -5   8   5        4.11        5.62      2.10 o 
  -4   8   5        5.23        4.75      1.77 o 
  -3   8   5        1.25       -1.64      1.64 o 
  -2   8   5       10.68       15.50      2.01 o 
  -1   8   5        4.82        4.10      1.71 o 
   0   8   5        0.34       -0.59      1.93 o 
   1   8   5        1.49       -1.28      1.96 o 
   2   8   5       13.15       12.19      3.07 o 
   3   8   5        0.69        1.68      2.01 o 
   4   8   5        1.46        0.34      2.36 o 
   5   8   5        1.87        2.47      2.60 o 
   6   8   5        7.03        4.35      4.01 o 
   7   8   5        0.78       -2.01      4.77 o 
   8   8   5        6.85        5.77      5.62 o 
  -3   9   5        3.21        1.47      9.18 o 
  -2   9   5        0.37        3.35      4.61 o 
  -1   9   5        0.77        0.83      4.48 o 
   0   9   5        0.09       -3.79      3.79 o 
   1   9   5        0.23        6.82      5.93 o 
   2   9   5        7.18       -3.86      4.59 o 
   3   9   5        1.70       -0.27      4.79 o 
 -17   0   6        1.38       -1.36      3.92 o 
 -16   0   6        0.01       -0.51      2.89 o 
 -15   0   6       10.67       13.10      2.14 o 
 -14   0   6        3.18        1.82      1.17 o 
 -13   0   6       91.33       98.08      2.26 o 
 -12   0   6        3.68        3.56      0.77 o 
 -11   0   6        0.05       -0.03      0.50 o 
 -10   0   6      217.35      213.97      1.87 o 
  -9   0   6      533.01      539.28      3.13 o 
  -8   0   6      229.12      221.46      1.55 o 
  -7   0   6       17.28       17.08      0.45 o 
  -6   0   6        9.21        8.99      0.36 o 
  -5   0   6        9.96        7.79      0.31 o 
  -4   0   6      166.53      181.74      1.10 o 
  -3   0   6       75.80       91.43      0.65 o 
  -2   0   6     1299.17     1338.52      6.94 o 
  -1   0   6      611.19      619.36      3.25 o 
   0   0   6      375.40      296.58      1.62 o 
   1   0   6       20.21       28.32      0.44 o 
   2   0   6      143.26      149.28      1.04 o 
   3   0   6       18.14       24.21      0.48 o 
   4   0   6      136.03      134.60      1.15 o 
   5   0   6      352.18      369.40      2.27 o 
   6   0   6       39.83       44.35      0.83 o 
   7   0   6      213.23      231.64      1.85 o 
   8   0   6      563.96      563.99      3.81 o 
   9   0   6      175.27      187.53      2.06 o 
  10   0   6        3.94        4.33      0.92 o 
  11   0   6        0.34       -0.64      1.10 o 
  12   0   6        5.02        2.34      1.85 o 
  13   0   6        3.95        5.18      2.10 o 
  14   0   6       10.76       10.21      2.96 o 
  15   0   6        0.21        9.74      7.96 o 
 -17   1   6        2.32        2.73      4.95 o 
 -16   1   6        5.24        6.43      3.42 o 
 -15   1   6        0.34        0.15      1.20 o 
 -14   1   6       16.63       15.30      1.05 o 
 -13   1   6       19.92       21.26      0.92 o 
 -12   1   6        0.07       -0.46      0.54 o 
 -11   1   6      121.31      122.96      1.12 o 
 -10   1   6       51.54       52.88      0.71 o 
  -9   1   6      332.73      333.05      1.65 o 
  -8   1   6      161.39      162.31      0.94 o 
  -7   1   6       59.91       57.64      0.53 o 
  -6   1   6      597.97      624.11      2.17 o 
  -5   1   6      363.98      353.96      1.35 o 
  -4   1   6      306.01      316.78      1.25 o 
  -3   1   6      892.32      900.82      3.42 o 
  -2   1   6      993.88      965.61      4.18 o 
  -1   1   6     1488.80     1459.63      5.68 o 
   0   1   6     1156.77     1165.45      3.88 o 
   1   1   6      404.45      396.81      1.44 o 
   2   1   6      127.84      128.21      0.69 o 
   3   1   6     1147.93     1133.23      3.73 o 
   4   1   6       54.47       56.76      0.56 o 
   5   1   6       86.73       82.26      0.69 o 
   6   1   6       83.87       89.59      0.81 o 
   7   1   6       94.29       97.24      0.91 o 
   8   1   6       43.98       47.41      0.77 o 
   9   1   6       15.45       16.53      0.65 o 
  10   1   6        3.84        1.66      0.72 o 
  11   1   6        3.71        4.62      0.88 o 
  12   1   6       19.97       12.28      1.74 o 
  13   1   6        9.70        9.39      1.85 o 
  14   1   6        3.73        4.47      1.88 o 
  15   1   6        3.12       -0.38      5.19 o 
 -18   2   6        6.93       12.12      7.13 o 
 -17   2   6        4.55        5.88      4.79 o 
 -16   2   6        4.44        5.29      2.83 o 
 -15   2   6        9.86        9.14      1.51 o 
 -14   2   6        1.12        1.88      1.04 o 
 -13   2   6        1.09        2.09      0.76 o 
 -12   2   6       28.25       29.80      0.95 o 
 -11   2   6       20.62       23.68      0.70 o 
 -10   2   6        2.74        1.79      0.39 o 
  -9   2   6      271.64      264.81      1.54 o 
  -8   2   6       28.15       29.88      0.48 o 
  -7   2   6       25.62       26.19      0.42 o 
  -6   2   6       71.53       73.48      0.59 o 
  -5   2   6      790.64      780.64      2.85 o 
  -4   2   6      707.65      752.69      2.78 o 
  -3   2   6        4.23        2.88      0.21 o 
  -2   2   6       67.05       68.35      0.49 o 
  -1   2   6      925.67      947.14      3.38 o 
   0   2   6      140.63      125.99      0.66 o 
   1   2   6      552.96      541.98      1.98 o 
   2   2   6      104.44      120.03      0.72 o 
   3   2   6      203.18      205.74      1.01 o 
   4   2   6       53.14       65.82      0.61 o 
   5   2   6      401.99      413.73      1.82 o 
   6   2   6      224.69      242.71      1.37 o 
   7   2   6      135.80      136.81      1.13 o 
   8   2   6       40.34       39.28      0.76 o 
   9   2   6      251.55      259.56      2.19 o 
  10   2   6      101.97      109.16      1.97 o 
  11   2   6       16.00       10.82      1.15 o 
  12   2   6        7.84        4.38      1.36 o 
  13   2   6        2.73        1.05      1.46 o 
  14   2   6        7.51        6.31      3.26 o 
  15   2   6       12.41        7.53      5.50 o 
  16   2   6        1.14        3.34      5.62 o 
 -17   3   6        2.47        8.87      5.50 o 
 -16   3   6        6.54        6.21      3.03 o 
 -15   3   6        6.18        5.44      2.16 o 
 -14   3   6        1.63       -0.18      1.19 o 
 -13   3   6        3.06        2.99      0.90 o 
 -12   3   6       37.84       41.62      1.23 o 
 -11   3   6      105.28      110.14      1.50 o 
 -10   3   6      279.64      268.96      1.84 o 
  -9   3   6        2.54        2.69      0.41 o 
  -8   3   6       23.51       21.38      0.48 o 
  -7   3   6        2.62        2.79      0.30 o 
  -6   3   6       63.49       58.72      0.59 o 
  -5   3   6       48.51       44.72      0.51 o 
  -4   3   6      410.18      432.28      1.78 o 
  -3   3   6      307.43      315.54      1.37 o 
  -2   3   6       11.79       14.22      0.31 o 
  -1   3   6      337.23      342.15      1.42 o 
   0   3   6      462.52      463.21      1.90 o 
   1   3   6      126.25      133.90      0.78 o 
   2   3   6        5.99        7.78      0.30 o 
   3   3   6      168.16      187.12      1.07 o 
   4   3   6       83.52       87.81      0.77 o 
   5   3   6      123.12      118.12      0.95 o 
   6   3   6       60.82       58.69      0.78 o 
   7   3   6       95.66       93.45      1.02 o 
   8   3   6       28.07       31.70      0.87 o 
   9   3   6        2.73        2.85      0.73 o 
  10   3   6       10.38       11.13      1.25 o 
  11   3   6        5.69        4.50      1.12 o 
  12   3   6        0.69        0.63      1.55 o 
  13   3   6        0.93       -0.76      2.05 o 
  14   3   6        0.93       -2.65      3.78 o 
  15   3   6        4.82       -2.01      4.81 o 
 -16   4   6        2.64        0.43      4.14 o 
 -15   4   6        8.01        8.52      2.40 o 
 -14   4   6        1.72        0.58      1.74 o 
 -13   4   6       15.27       14.69      1.40 o 
 -12   4   6        3.46        4.38      0.95 o 
 -11   4   6       11.54       13.20      0.89 o 
 -10   4   6       20.31       20.72      0.87 o 
  -9   4   6       43.95       47.93      0.89 o 
  -8   4   6       74.73       72.11      0.91 o 
  -7   4   6       62.30       57.91      0.88 o 
  -6   4   6      231.40      229.76      1.31 o 
  -5   4   6       40.82       39.75      0.54 o 
  -4   4   6       35.61       34.50      0.52 o 
  -3   4   6       30.45       30.77      0.47 o 
  -2   4   6       66.41       71.80      0.66 o 
  -1   4   6      323.62      321.41      1.45 o 
   0   4   6      128.06      137.91      0.90 o 
   1   4   6      224.53      224.73      1.26 o 
   2   4   6       84.30       96.56      0.81 o 
   3   4   6       46.13       46.65      0.63 o 
   4   4   6      116.28      105.20      0.94 o 
   5   4   6      141.73      143.47      1.15 o 
   6   4   6       11.01        8.09      0.53 o 
   7   4   6        1.58        1.80      0.59 o 
   8   4   6      201.16      207.10      2.35 o 
   9   4   6       59.53       63.25      1.94 o 
  10   4   6       10.77        8.44      1.25 o 
  11   4   6       17.08       14.23      1.93 o 
  12   4   6        9.62        7.84      3.01 o 
  13   4   6        1.10       -2.12      3.85 o 
  14   4   6        2.84        1.67      5.24 o 
 -15   5   6        0.35        0.62      4.37 o 
 -14   5   6        0.36        0.74      1.96 o 
 -13   5   6        3.62        4.38      1.64 o 
 -12   5   6        9.25        9.88      1.24 o 
 -11   5   6       28.28       31.75      1.41 o 
 -10   5   6       48.32       48.16      1.45 o 
  -9   5   6       15.60       17.79      0.86 o 
  -8   5   6        3.04        1.84      0.60 o 
  -7   5   6        7.32        8.61      0.59 o 
  -6   5   6       37.37       39.08      0.76 o 
  -5   5   6      146.90      146.79      1.21 o 
  -4   5   6       72.44       70.91      0.83 o 
  -3   5   6      266.52      266.86      1.53 o 
  -2   5   6       15.28       14.83      0.47 o 
  -1   5   6        9.73        8.69      0.43 o 
   0   5   6       30.12       31.39      0.59 o 
   1   5   6      100.31       98.36      0.93 o 
   2   5   6        2.57        1.43      0.42 o 
   3   5   6       43.33       42.72      0.73 o 
   4   5   6       18.21       21.80      0.68 o 
   5   5   6       36.07       33.34      0.97 o 
   6   5   6        2.50        1.48      0.70 o 
   7   5   6       29.88       27.28      1.54 o 
   8   5   6        4.11        3.87      1.05 o 
   9   5   6       12.41       12.69      1.72 o 
  10   5   6        4.14        1.43      1.60 o 
  11   5   6       14.74       11.56      4.56 o 
  12   5   6        2.09        4.67      4.06 o 
 -13   6   6        9.38       18.99      6.30 o 
 -12   6   6        8.99        7.23      1.96 o 
 -11   6   6        8.56       10.78      1.80 o 
 -10   6   6       15.25       18.56      1.33 o 
  -9   6   6        9.05        8.05      0.98 o 
  -8   6   6        5.63        6.45      0.93 o 
  -7   6   6        4.40        4.29      0.83 o 
  -6   6   6       11.13       10.31      0.81 o 
  -5   6   6        1.99        1.44      0.65 o 
  -4   6   6       26.35       30.46      0.88 o 
  -3   6   6       66.11       69.42      1.12 o 
  -2   6   6        3.50        3.15      0.58 o 
  -1   6   6      166.49      170.67      1.62 o 
   0   6   6       30.28       30.87      0.83 o 
   1   6   6       97.36       96.46      1.36 o 
   2   6   6      127.26      127.08      1.62 o 
   3   6   6        7.83        7.59      0.83 o 
   4   6   6        4.28        5.05      0.88 o 
   5   6   6        2.72        2.23      0.95 o 
   6   6   6       15.28       15.43      1.64 o 
   7   6   6       14.18       15.60      2.42 o 
   8   6   6       30.39       30.73      3.76 o 
   9   6   6       17.18        9.51      3.14 o 
  10   6   6        3.85        3.14      3.75 o 
  11   6   6        0.99       -4.97      6.69 o 
 -12   7   6        0.96       11.92      6.51 o 
 -11   7   6        6.74        7.15      1.66 o 
 -10   7   6       17.96       21.96      3.34 o 
  -9   7   6       10.62       13.92      1.54 o 
  -8   7   6       12.68       12.53      1.28 o 
  -7   7   6       18.62       21.82      1.37 o 
  -6   7   6        2.44        2.48      0.97 o 
  -5   7   6        7.84        6.80      0.97 o 
  -4   7   6       26.60       25.72      1.22 o 
  -3   7   6        5.28        5.69      0.93 o 
  -2   7   6       30.04       28.12      1.24 o 
  -1   7   6        3.14        1.30      0.90 o 
   0   7   6        2.25        0.55      0.93 o 
   1   7   6       28.92       26.31      1.29 o 
   2   7   6       15.36       14.47      1.18 o 
   3   7   6       21.94       22.39      1.89 o 
   4   7   6        1.55        0.80      1.28 o 
   5   7   6        8.26        6.32      1.56 o 
   6   7   6        1.73        0.95      2.09 o 
   7   7   6       10.07       10.91      2.72 o 
   8   7   6        6.55        2.30      3.04 o 
  -7   8   6        7.45        3.66      9.18 o 
  -6   8   6        1.69        1.41      1.67 o 
  -5   8   6        1.77        2.41      1.29 o 
  -4   8   6        0.86        0.92      1.34 o 
  -3   8   6        0.58        1.27      1.34 o 
  -2   8   6        7.36        6.92      1.53 o 
  -1   8   6        1.32        0.37      1.39 o 
   0   8   6        1.21       -1.62      1.62 o 
   1   8   6        2.66        2.88      2.01 o 
   2   8   6        1.73       -0.60      2.03 o 
   3   8   6       12.14        9.74      3.03 o 
   4   8   6        9.74       13.22      3.34 o 
   5   8   6       10.62        9.69      8.23 o 
   6   8   6        1.15        4.86      5.55 o 
  -3   9   6        6.09        4.27      1.44 o 
  -2   9   6        0.37        4.81      9.49 o 
  -1   9   6        0.61       -7.44      8.45 o 
   0   9   6        0.30       -0.87      8.80 o 
 -17   0   7        7.66       13.24      4.48 o 
 -16   0   7        0.00        2.38      3.62 o 
 -15   0   7        5.64        5.06      2.02 o 
 -14   0   7       47.78       48.11      2.44 o 
 -13   0   7       50.75       48.72      1.69 o 
 -12   0   7       54.06       55.14      1.40 o 
 -11   0   7       42.78       43.81      1.00 o 
 -10   0   7       59.96       54.88      0.97 o 
  -9   0   7        3.44        2.08      0.43 o 
  -8   0   7       19.02       17.21      0.50 o 
  -7   0   7      597.15      597.99      3.08 o 
  -6   0   7        0.25        0.09      0.27 o 
  -5   0   7      732.15      700.86      3.52 o 
  -4   0   7     3416.51     3545.08     18.10 o 
  -3   0   7      404.05      392.26      2.65 o 
  -2   0   7       28.17       35.35      0.44 o 
  -1   0   7      193.23      177.54      1.16 o 
   0   0   7     2630.05     2574.18     12.57 o 
   1   0   7      508.38      530.12      2.51 o 
   2   0   7     2442.82     2525.15     10.53 o 
   3   0   7       48.68       44.90      0.66 o 
   4   0   7      213.18      216.34      1.50 o 
   5   0   7      856.68      873.18      4.56 o 
   6   0   7        0.74        0.79      0.46 o 
   7   0   7       51.46       47.48      0.97 o 
   8   0   7      206.37      207.68      2.16 o 
   9   0   7      215.20      212.28      2.51 o 
  10   0   7        2.35        1.91      1.04 o 
  11   0   7        1.37       -0.05      1.17 o 
  12   0   7        1.64        2.91      1.90 o 
  13   0   7        0.02       -0.13      2.00 o 
  14   0   7        9.55        4.16      2.83 o 
  15   0   7        0.56        2.81      5.28 o 
 -17   1   7        1.26       -1.85      2.57 o 
 -16   1   7        1.36        0.13      2.18 o 
 -15   1   7        6.27        4.84      1.38 o 
 -14   1   7       20.19       19.94      1.22 o 
 -13   1   7       28.45       28.92      0.96 o 
 -12   1   7       36.07       37.35      0.88 o 
 -11   1   7      258.27      249.00      1.61 o 
 -10   1   7       94.09       85.68      0.85 o 
  -9   1   7      125.08      120.84      0.91 o 
  -8   1   7      109.27      112.06      0.77 o 
  -7   1   7      208.73      210.25      1.02 o 
  -6   1   7      423.53      409.02      1.59 o 
  -5   1   7      157.97      181.62      0.87 o 
  -4   1   7     2308.13     2404.82      8.39 o 
  -3   1   7     2545.75     2525.72     10.42 o 
  -2   1   7      119.09      103.14      0.79 o 
  -1   1   7      635.71      637.43      2.52 o 
   0   1   7      724.50      747.08      2.59 o 
   1   1   7      167.08      177.33      0.83 o 
   2   1   7      587.79      641.40      2.21 o 
   3   1   7      111.41      128.70      0.76 o 
   4   1   7      109.52      121.57      0.79 o 
   5   1   7       26.06       27.31      0.48 o 
   6   1   7       68.07       65.32      0.72 o 
   7   1   7        8.19        8.24      0.46 o 
   8   1   7      256.01      261.92      1.77 o 
   9   1   7       13.70       14.25      0.72 o 
  10   1   7        1.52        0.04      0.78 o 
  11   1   7       14.76       13.29      1.35 o 
  12   1   7        2.05        1.29      1.29 o 
  13   1   7        4.68        3.58      1.64 o 
  14   1   7        4.10        1.60      2.04 o 
  15   1   7        1.45        8.42      5.64 o 
  16   1   7        0.64       -0.18      5.19 o 
 -18   2   7        3.01        2.90      6.44 o 
 -17   2   7        6.51        0.98      3.62 o 
 -16   2   7        4.14        4.92      3.23 o 
 -15   2   7        2.10        3.13      1.59 o 
 -14   2   7        6.25        7.34      1.08 o 
 -13   2   7       22.96       22.33      1.09 o 
 -12   2   7       81.60       86.67      1.38 o 
 -11   2   7      107.29      103.46      1.23 o 
 -10   2   7       18.55       18.40      0.54 o 
  -9   2   7       64.99       61.27      0.72 o 
  -8   2   7       24.04       24.64      0.44 o 
  -7   2   7       53.43       50.22      0.55 o 
  -6   2   7      440.13      417.79      1.69 o 
  -5   2   7      155.83      156.55      0.84 o 
  -4   2   7      739.60      715.28      2.68 o 
  -3   2   7      303.99      318.09      1.49 o 
  -2   2   7      366.11      372.14      1.69 o 
  -1   2   7       43.96       46.31      0.42 o 
   0   2   7      407.42      416.29      1.69 o 
   1   2   7      612.26      636.37      2.35 o 
   2   2   7      837.97      815.81      2.90 o 
   3   2   7       58.71       59.18      0.59 o 
   4   2   7       26.71       31.21      0.47 o 
   5   2   7        7.91        7.64      0.37 o 
   6   2   7      129.87      127.73      1.03 o 
   7   2   7       85.24       86.83      0.95 o 
   8   2   7      125.68      130.78      1.40 o 
   9   2   7      254.40      264.43      2.54 o 
  10   2   7       37.70       38.88      1.35 o 
  11   2   7       17.18       14.99      1.48 o 
  12   2   7        1.01        0.93      1.33 o 
  13   2   7        2.00        1.37      1.93 o 
  14   2   7        5.67       10.85      4.45 o 
  15   2   7        4.57        3.12      5.44 o 
 -16   3   7        4.97        3.08      2.51 o 
 -15   3   7        4.82        4.57      2.43 o 
 -14   3   7        2.16        3.61      1.19 o 
 -13   3   7        6.78        7.10      0.91 o 
 -12   3   7       18.23       20.12      0.98 o 
 -11   3   7      112.12      110.06      1.47 o 
 -10   3   7      326.65      317.44      2.15 o 
  -9   3   7      159.49      169.05      1.28 o 
  -8   3   7        4.03        3.56      0.39 o 
  -7   3   7        8.92        9.71      0.39 o 
  -6   3   7       17.91       17.76      0.40 o 
  -5   3   7       49.26       53.86      0.53 o 
  -4   3   7      185.18      177.68      1.00 o 
  -3   3   7      265.55      271.03      1.33 o 
  -2   3   7      404.66      413.27      1.76 o 
  -1   3   7      141.27      155.67      0.83 o 
   0   3   7      103.84       99.78      0.70 o 
   1   3   7      220.04      233.17      1.13 o 
   2   3   7      293.66      281.80      1.33 o 
   3   3   7      168.32      181.69      1.06 o 
   4   3   7       44.41       38.43      0.57 o 
   5   3   7       17.72       18.20      0.49 o 
   6   3   7       60.00       62.30      0.79 o 
   7   3   7       79.91       87.17      1.06 o 
   8   3   7      146.29      154.22      1.79 o 
   9   3   7       22.15       25.42      1.32 o 
  10   3   7        0.63        0.59      0.99 o 
  11   3   7        2.74        3.30      1.22 o 
  12   3   7        4.47        4.06      1.81 o 
  13   3   7        2.21        2.75      3.36 o 
  14   3   7        0.02        1.40      4.50 o 
 -16   4   7        2.88        3.00      4.16 o 
 -15   4   7        3.15        1.50      2.22 o 
 -14   4   7       16.72       15.31      1.98 o 
 -13   4   7       13.93       16.35      1.26 o 
 -12   4   7       25.38       23.91      1.20 o 
 -11   4   7        8.61        8.66      0.79 o 
 -10   4   7       92.21       92.90      1.41 o 
  -9   4   7       76.83       74.78      1.08 o 
  -8   4   7       30.52       32.66      0.83 o 
  -7   4   7      143.78      132.88      1.15 o 
  -6   4   7      170.27      165.95      1.22 o 
  -5   4   7       80.70       79.28      0.81 o 
  -4   4   7       88.06       78.80      0.77 o 
  -3   4   7       42.71       45.71      0.56 o 
  -2   4   7       41.47       40.35      0.54 o 
  -1   4   7       40.79       42.36      0.55 o 
   0   4   7       86.51       78.87      0.74 o 
   1   4   7      131.43      133.55      0.91 o 
   2   4   7      332.44      343.12      1.66 o 
   3   4   7        7.76        9.15      0.42 o 
   4   4   7      156.08      157.49      1.15 o 
   5   4   7        6.48        7.66      0.50 o 
   6   4   7        3.89        4.16      0.56 o 
   7   4   7       34.41       33.22      1.15 o 
   8   4   7      179.34      194.00      2.56 o 
   9   4   7        4.64        3.56      1.11 o 
  10   4   7        2.00        0.38      1.21 o 
  11   4   7        1.45        0.04      1.85 o 
  12   4   7        1.75        2.70      3.43 o 
  13   4   7        0.15       -1.52      4.35 o 
 -15   5   7        0.55       -0.97      4.28 o 
 -14   5   7        0.83        0.70      1.73 o 
 -13   5   7        2.89        2.99      1.46 o 
 -12   5   7        3.83        6.44      1.04 o 
 -11   5   7       23.82       25.86      1.36 o 
 -10   5   7       38.18       44.08      1.41 o 
  -9   5   7       16.80       15.91      0.99 o 
  -8   5   7        3.84        3.16      0.69 o 
  -7   5   7       74.96       78.55      1.31 o 
  -6   5   7      127.61      123.45      1.31 o 
  -5   5   7        0.80        0.82      0.47 o 
  -4   5   7      571.30      569.47      2.75 o 
  -3   5   7       99.95      102.67      1.01 o 
  -2   5   7       31.79       31.89      0.61 o 
  -1   5   7       60.99       60.87      0.79 o 
   0   5   7       23.14       24.55      0.56 o 
   1   5   7      157.52      158.81      1.22 o 
   2   5   7      201.74      212.39      1.49 o 
   3   5   7       15.96       15.56      0.60 o 
   4   5   7       38.37       33.94      0.83 o 
   5   5   7       27.02       26.20      0.95 o 
   6   5   7       17.08       17.65      1.05 o 
   7   5   7       21.95       21.82      1.76 o 
   8   5   7       12.40        8.13      1.38 o 
   9   5   7       10.51        6.83      1.62 o 
  10   5   7        9.56        8.22      2.22 o 
  11   5   7        1.12        1.77      3.21 o 
  12   5   7        0.94       -3.05      4.23 o 
 -13   6   7        0.37        1.73      3.52 o 
 -12   6   7        5.84        4.21      2.40 o 
 -11   6   7       25.02       30.07      2.43 o 
 -10   6   7        2.37        1.68      1.31 o 
  -9   6   7        6.90        5.91      1.24 o 
  -8   6   7        0.83        0.42      0.97 o 
  -7   6   7        6.32        6.13      1.00 o 
  -6   6   7        2.17        2.23      0.84 o 
  -5   6   7        2.41        2.26      0.73 o 
  -4   6   7        0.45        0.10      0.66 o 
  -3   6   7       26.96       32.00      0.99 o 
  -2   6   7       37.26       38.36      1.02 o 
  -1   6   7       15.04       16.82      0.73 o 
   0   6   7       27.75       31.12      0.86 o 
   1   6   7       33.40       32.57      0.98 o 
   2   6   7       84.02       82.40      1.51 o 
   3   6   7        4.62        5.25      0.89 o 
   4   6   7        0.21        0.24      0.85 o 
   5   6   7        1.55        0.31      0.91 o 
   6   6   7        9.28        6.82      1.40 o 
   7   6   7       21.79       22.54      3.04 o 
   8   6   7       21.85       14.67      5.05 o 
   9   6   7       11.39        9.20      3.57 o 
  10   6   7        3.05        1.12      4.55 o 
 -10   7   7       85.10      103.73     13.86 o 
  -9   7   7        3.18        7.02      2.09 o 
  -8   7   7       12.76       13.90      1.70 o 
  -7   7   7        8.45        9.65      1.51 o 
  -6   7   7       16.00       19.70      1.62 o 
  -5   7   7       23.34       21.44      1.50 o 
  -4   7   7        4.24        4.61      1.19 o 
  -3   7   7       14.22       12.22      1.23 o 
  -2   7   7        6.21        8.63      0.94 o 
  -1   7   7       20.72       20.77      1.08 o 
   0   7   7       12.23       14.18      1.09 o 
   1   7   7       21.38       18.67      1.12 o 
   2   7   7        5.00        4.65      1.03 o 
   3   7   7       10.30       11.50      1.19 o 
   4   7   7        0.21        0.36      1.37 o 
   5   7   7        1.95        3.09      1.90 o 
   6   7   7        7.83        9.61      2.69 o 
   7   7   7        8.12        7.81      4.11 o 
   8   7   7        5.25       -2.81      6.86 o 
  -7   8   7        2.30        2.63      3.64 o 
  -6   8   7        2.64        0.60      3.81 o 
  -5   8   7        5.73        7.44      2.62 o 
  -4   8   7        3.27        3.12      2.36 o 
  -3   8   7        0.99       -1.93      1.93 o 
  -2   8   7        1.37        1.30      1.99 o 
  -1   8   7        0.17        0.84      1.40 o 
   0   8   7        3.13        4.33      1.44 o 
   1   8   7        8.22        7.65      1.60 o 
   2   8   7        7.14        7.06      4.38 o 
   3   8   7       15.98       16.52      4.02 o 
   4   8   7       10.74       12.42      6.51 o 
   5   8   7       12.47        7.78      8.39 o 
  -2   9   7        0.82       -5.22      9.14 o 
  -1   9   7        0.40        0.47      9.07 o 
   0   9   7        1.84       -8.18      8.18 o 
   1   9   7        0.27        2.45      2.05 o 
 -17   0   8       14.77       22.96      4.90 o 
 -16   0   8        5.01        7.53      3.86 o 
 -15   0   8        6.70        9.75      2.46 o 
 -14   0   8       44.77       48.61      2.11 o 
 -13   0   8       57.70       61.23      1.69 o 
 -12   0   8       35.26       35.11      1.18 o 
 -11   0   8       11.90       11.70      0.68 o 
 -10   0   8      327.50      328.54      2.35 o 
  -9   0   8        0.00       -0.39      0.39 o 
  -8   0   8       73.33       78.66      0.92 o 
  -7   0   8       71.83       82.77      0.98 o 
  -6   0   8       36.21       40.28      0.62 o 
  -5   0   8      368.21      345.11      2.00 o 
  -4   0   8     1199.93     1116.37      6.09 o 
  -3   0   8        0.56       -0.23      0.23 o 
  -2   0   8       72.77       73.11      0.65 o 
  -1   0   8       35.75       35.89      0.48 o 
   0   0   8       19.57       19.87      0.40 o 
   1   0   8        0.56        1.52      0.28 o 
   2   0   8      369.35      390.37      2.10 o 
   3   0   8        2.42        1.57      0.34 o 
   4   0   8      177.05      220.32      1.58 o 
   5   0   8       10.48        9.67      0.51 o 
   6   0   8      123.28      121.06      1.46 o 
   7   0   8       17.44       17.43      0.82 o 
   8   0   8       32.24       33.23      1.14 o 
   9   0   8       74.92       75.74      2.07 o 
  10   0   8        0.12       -0.30      1.16 o 
  11   0   8        8.35        9.82      1.48 o 
  12   0   8        5.12        2.87      2.06 o 
  13   0   8        0.10        1.62      2.62 o 
  14   0   8       19.50        6.03      3.75 o 
  15   0   8        2.45        0.96      4.86 o 
 -17   1   8        1.45        0.57      2.62 o 
 -16   1   8        6.65        9.43      2.77 o 
 -15   1   8        0.11        0.68      1.22 o 
 -14   1   8        7.04        7.21      0.99 o 
 -13   1   8       11.34       10.13      0.81 o 
 -12   1   8       40.38       39.98      0.91 o 
 -11   1   8      195.97      193.20      1.42 o 
 -10   1   8      121.36      117.40      0.97 o 
  -9   1   8       65.06       63.91      0.67 o 
  -8   1   8        5.62        5.11      0.29 o 
  -7   1   8      503.50      521.93      2.05 o 
  -6   1   8       20.72       18.16      0.32 o 
  -5   1   8      255.74      272.77      1.24 o 
  -4   1   8       29.23       38.30      0.44 o 
  -3   1   8      144.28      139.90      0.99 o 
  -2   1   8      650.30      651.48      3.13 o 
  -1   1   8       73.97       75.63      0.56 o 
   0   1   8       61.61       62.47      0.47 o 
   1   1   8      187.24      184.89      0.90 o 
   2   1   8      765.22      789.47      2.70 o 
   3   1   8      366.57      402.47      1.63 o 
   4   1   8      105.29      102.41      0.77 o 
   5   1   8      159.40      170.86      1.09 o 
   6   1   8      153.63      152.33      1.12 o 
   7   1   8       51.75       54.58      0.87 o 
   8   1   8      133.19      131.95      1.37 o 
   9   1   8       84.63       92.03      1.53 o 
  10   1   8       28.88       31.98      1.28 o 
  11   1   8       13.27       10.25      1.23 o 
  12   1   8       14.40       13.72      2.22 o 
  13   1   8       21.44       13.60      4.42 o 
  14   1   8       14.53        4.51      3.61 o 
  15   1   8        5.57       -2.76      4.68 o 
 -17   2   8        7.83       11.02      4.67 o 
 -16   2   8       14.96       16.90      2.87 o 
 -15   2   8       12.36       11.73      1.64 o 
 -14   2   8       11.73       11.72      1.09 o 
 -13   2   8       51.56       52.51      1.40 o 
 -12   2   8       14.61       15.34      0.80 o 
 -11   2   8      255.79      255.86      2.02 o 
 -10   2   8      106.58      109.32      1.01 o 
  -9   2   8      225.40      215.73      1.39 o 
  -8   2   8       45.93       44.76      0.58 o 
  -7   2   8      165.94      165.47      0.96 o 
  -6   2   8       10.42        9.68      0.31 o 
  -5   2   8      164.13      162.21      0.90 o 
  -4   2   8      719.33      765.31      3.00 o 
  -3   2   8      277.01      293.41      1.43 o 
  -2   2   8      252.57      247.77      1.25 o 
  -1   2   8     1172.89     1265.38      4.67 o 
   0   2   8      109.30       95.97      0.66 o 
   1   2   8       51.25       54.34      0.49 o 
   2   2   8      145.35      156.99      0.88 o 
   3   2   8       13.14       12.30      0.35 o 
   4   2   8       44.63       43.73      0.56 o 
   5   2   8        8.46       11.39      0.42 o 
   6   2   8       75.23       81.47      0.87 o 
   7   2   8       14.33       13.86      0.55 o 
   8   2   8      173.53      178.61      1.97 o 
   9   2   8       66.62       70.13      1.84 o 
  10   2   8       14.19        9.77      1.10 o 
  11   2   8        0.44       -0.74      1.10 o 
  12   2   8        1.43        2.02      1.67 o 
  13   2   8        1.14       -0.02      2.21 o 
  14   2   8        2.53        2.91      4.23 o 
 -16   3   8        0.83       -0.02      2.68 o 
 -15   3   8       14.65       13.89      1.78 o 
 -14   3   8        2.21        0.44      0.99 o 
 -13   3   8        0.84        0.55      0.78 o 
 -12   3   8       42.12       45.94      1.27 o 
 -11   3   8       12.90       12.88      0.82 o 
 -10   3   8       29.77       31.61      0.84 o 
  -9   3   8        0.34        0.11      0.41 o 
  -8   3   8       32.48       33.37      0.60 o 
  -7   3   8      104.73      101.29      0.89 o 
  -6   3   8       86.64       83.35      0.74 o 
  -5   3   8      106.05      113.11      0.84 o 
  -4   3   8      399.76      421.32      1.97 o 
  -3   3   8      462.45      460.94      2.04 o 
  -2   3   8      265.06      267.51      1.36 o 
  -1   3   8      163.03      173.91      0.98 o 
   0   3   8        7.08        9.52      0.29 o 
   1   3   8      173.87      184.71      1.05 o 
   2   3   8      246.38      281.41      1.40 o 
   3   3   8      313.91      324.69      1.55 o 
   4   3   8       32.79       34.74      0.57 o 
   5   3   8       76.38       80.56      0.86 o 
   6   3   8       98.69      104.31      1.08 o 
   7   3   8       55.37       53.17      1.03 o 
   8   3   8       43.02       45.16      1.43 o 
   9   3   8       45.85       48.83      2.12 o 
  10   3   8        0.11       -0.28      1.11 o 
  11   3   8        2.23        1.70      1.36 o 
  12   3   8        0.59        1.38      2.14 o 
  13   3   8        2.71        3.16      6.54 o 
  14   3   8        1.87       -4.19      4.19 o 
 -16   4   8        2.50        0.40      4.72 o 
 -15   4   8        2.51        3.87      1.47 o 
 -14   4   8        4.78        7.17      1.38 o 
 -13   4   8        7.89        6.51      1.19 o 
 -12   4   8       29.51       32.61      1.49 o 
 -11   4   8       24.88       23.24      1.09 o 
 -10   4   8      178.08      175.97      2.15 o 
  -9   4   8       12.97       11.13      0.71 o 
  -8   4   8       20.57       21.54      0.64 o 
  -7   4   8      158.21      162.51      1.25 o 
  -6   4   8        7.37        7.96      0.40 o 
  -5   4   8      281.97      287.73      1.59 o 
  -4   4   8      176.87      178.83      1.20 o 
  -3   4   8        2.10        1.95      0.34 o 
  -2   4   8       14.36       13.86      0.39 o 
  -1   4   8      132.39      130.65      0.91 o 
   0   4   8      161.33      165.53      1.14 o 
   1   4   8        1.74        1.15      0.35 o 
   2   4   8      268.18      255.33      1.44 o 
   3   4   8       65.80       60.93      0.79 o 
   4   4   8      116.78      110.66      1.05 o 
   5   4   8       71.45       71.42      0.99 o 
   6   4   8        9.18        9.56      0.71 o 
   7   4   8       19.75       23.98      1.15 o 
   8   4   8       16.68       19.27      1.21 o 
   9   4   8       28.78       22.24      1.65 o 
  10   4   8        0.22        0.07      1.44 o 
  11   4   8       13.00       11.56      2.75 o 
  12   4   8       14.12       12.21      3.75 o 
 -15   5   8        6.21        1.67      4.36 o 
 -14   5   8        0.92        0.38      2.33 o 
 -13   5   8        5.13        4.23      1.85 o 
 -12   5   8       14.80       12.04      1.55 o 
 -11   5   8       16.11       14.03      1.39 o 
 -10   5   8       56.23       58.34      1.66 o 
  -9   5   8        0.06       -0.12      0.71 o 
  -8   5   8        2.78        4.87      0.72 o 
  -7   5   8       12.10       10.57      0.73 o 
  -6   5   8       63.67       59.64      1.14 o 
  -5   5   8        9.15        7.38      0.52 o 
  -4   5   8        2.04        3.29      0.46 o 
  -3   5   8       31.05       28.87      0.64 o 
  -2   5   8       47.26       49.79      0.77 o 
  -1   5   8        4.06        5.00      0.47 o 
   0   5   8       71.14       76.71      0.95 o 
   1   5   8        5.27        5.52      0.52 o 
   2   5   8       43.48       42.99      0.86 o 
   3   5   8        0.34        0.30      0.51 o 
   4   5   8       17.21       16.50      0.76 o 
   5   5   8       84.24       86.02      1.57 o 
   6   5   8       28.84       26.39      1.28 o 
   7   5   8       33.01       36.31      2.55 o 
   8   5   8       10.13       10.01      1.50 o 
   9   5   8       19.45       16.07      2.06 o 
  10   5   8        0.80        1.26      2.53 o 
  11   5   8        0.68        4.32      3.71 o 
 -14   6   8        2.99       -2.24      4.55 o 
 -13   6   8        8.06        8.43      4.92 o 
 -12   6   8        8.75        9.40      2.24 o 
 -11   6   8       21.86       22.75      2.13 o 
 -10   6   8       19.58       19.25      1.53 o 
  -9   6   8       22.90       25.27      1.52 o 
  -8   6   8        4.05        4.85      1.13 o 
  -7   6   8       10.84        9.55      1.05 o 
  -6   6   8        1.21        1.18      0.74 o 
  -5   6   8        0.80        0.18      0.68 o 
  -4   6   8       23.81       25.54      0.95 o 
  -3   6   8        5.81        5.29      0.74 o 
  -2   6   8        3.35        2.69      0.69 o 
  -1   6   8       50.34       50.40      1.30 o 
   0   6   8        4.09        4.08      0.72 o 
   1   6   8        6.97        6.53      0.76 o 
   2   6   8        7.61        6.63      0.78 o 
   3   6   8        7.85        7.41      0.91 o 
   4   6   8        0.77        0.44      0.87 o 
   5   6   8        2.67        2.66      0.99 o 
   6   6   8        3.88        3.97      1.28 o 
   7   6   8        6.59        7.63      2.06 o 
   8   6   8       28.34       26.34      3.85 o 
   9   6   8       12.95        2.38      7.43 o 
 -10   7   8       18.23       22.00      5.11 o 
  -9   7   8        1.92        3.11      1.90 o 
  -8   7   8        5.09        4.49      1.54 o 
  -7   7   8        5.59        6.59      1.37 o 
  -6   7   8        0.58        0.62      1.23 o 
  -5   7   8       16.50       16.50      1.55 o 
  -4   7   8       18.70       21.25      1.51 o 
  -3   7   8       17.58       17.37      1.39 o 
  -2   7   8        7.11        5.69      1.21 o 
  -1   7   8        3.34        2.23      1.14 o 
   0   7   8       12.66       13.29      1.38 o 
   1   7   8       11.69       12.38      1.04 o 
   2   7   8       36.70       35.56      1.59 o 
   3   7   8        4.16        2.63      1.07 o 
   4   7   8        1.59        2.43      1.27 o 
   5   7   8        0.55       -0.07      1.86 o 
   6   7   8        6.72        6.47      4.84 o 
   7   7   8        2.75       -0.89      4.58 o 
  -7   8   8        6.13        4.23      3.74 o 
  -6   8   8        0.40        0.56      3.24 o 
  -5   8   8        3.69        0.79      2.24 o 
  -4   8   8        8.03        4.95      2.36 o 
  -3   8   8       14.58       15.11      2.70 o 
  -2   8   8       10.03        5.98      2.41 o 
  -1   8   8        1.35        4.20      2.29 o 
   0   8   8        4.02        3.29      3.46 o 
   1   8   8        0.33       -3.56      3.56 o 
   2   8   8        0.42        2.05      1.64 o 
   3   8   8        6.72        5.06      1.63 o 
   5   8   8        1.35        3.54      5.24 o 
  -1   9   8        0.87       -5.71      9.00 o 
 -17   0   9        5.39        6.86      3.99 o 
 -16   0   9       28.26       31.63      4.86 o 
 -15   0   9        1.57        1.57      1.68 o 
 -14   0   9       13.16       14.37      1.48 o 
 -13   0   9        0.78        0.29      0.96 o 
 -12   0   9        5.18        3.27      0.80 o 
 -11   0   9      233.16      230.60      2.27 o 
 -10   0   9      523.63      516.00      3.33 o 
  -9   0   9       92.86       90.79      1.09 o 
  -8   0   9        0.32        0.29      0.33 o 
  -7   0   9        4.40        4.60      0.38 o 
  -6   0   9        0.09        0.22      0.29 o 
  -5   0   9        9.48       13.31      0.40 o 
  -4   0   9       39.74       38.90      0.61 o 
  -3   0   9        2.85        7.71      0.34 o 
  -2   0   9       27.58       32.85      0.52 o 
  -1   0   9      842.47      872.99      5.60 o 
   0   0   9      302.51      301.41      1.80 o 
   1   0   9      174.41      186.37      1.24 o 
   2   0   9       55.99       42.62      0.64 o 
   3   0   9        8.36        8.04      0.43 o 
   4   0   9        7.09        8.54      0.49 o 
   5   0   9       30.93       32.03      0.76 o 
   6   0   9       51.40       51.64      0.99 o 
   7   0   9      158.39      159.06      1.78 o 
   8   0   9        0.02        0.76      0.78 o 
   9   0   9       56.81       61.40      2.47 o 
  10   0   9       31.60       32.61      3.33 o 
  11   0   9       10.08       10.52      2.29 o 
  12   0   9        2.49        4.01      2.48 o 
  13   0   9        3.86        3.63      3.31 o 
  14   0   9        5.93       -0.02      4.57 o 
  15   0   9        0.46        3.39      5.33 o 
 -17   1   9        7.48        5.22      4.21 o 
 -16   1   9        6.53        2.61      2.37 o 
 -15   1   9        5.37        5.46      1.45 o 
 -14   1   9        2.22        0.81      0.88 o 
 -13   1   9       12.16       12.93      0.86 o 
 -12   1   9        9.77       10.98      0.68 o 
 -11   1   9      137.18      134.46      1.24 o 
 -10   1   9       44.37       48.79      0.65 o 
  -9   1   9       28.75       31.28      0.54 o 
  -8   1   9       87.62       83.67      0.71 o 
  -7   1   9      197.74      195.67      1.01 o 
  -6   1   9       99.08       98.15      0.65 o 
  -5   1   9      523.16      525.48      2.27 o 
  -4   1   9      646.53      651.25      2.91 o 
  -3   1   9      375.39      408.32      2.15 o 
  -2   1   9      234.62      238.09      1.43 o 
  -1   1   9      432.61      454.29      1.95 o 
   0   1   9      330.42      322.16      1.37 o 
   1   1   9      479.63      561.48      2.10 o 
   2   1   9       20.70       20.10      0.35 o 
   3   1   9      283.67      302.37      1.37 o 
   4   1   9       50.83       57.66      0.61 o 
   5   1   9       41.19       44.28      0.62 o 
   6   1   9       40.91       46.83      0.70 o 
   7   1   9       64.52       71.18      0.94 o 
   8   1   9       10.21       12.34      0.77 o 
   9   1   9       61.81       62.81      1.62 o 
  10   1   9       66.47       74.96      2.06 o 
  11   1   9        5.43        7.45      1.28 o 
  12   1   9        4.98        2.02      1.73 o 
  13   1   9        3.25        0.58      2.49 o 
  14   1   9        6.41       10.33      4.97 o 
  15   1   9        0.76       -1.25      5.08 o 
 -16   2   9       11.42       14.04      3.58 o 
 -15   2   9       14.80       15.11      1.33 o 
 -14   2   9       21.96       27.31      1.28 o 
 -13   2   9        0.96        1.41      0.73 o 
 -12   2   9        1.43        0.35      0.57 o 
 -11   2   9      293.89      286.63      2.39 o 
 -10   2   9      120.11      118.02      1.14 o 
  -9   2   9      108.95      107.20      0.94 o 
  -8   2   9       60.52       58.67      0.62 o 
  -7   2   9       74.17       71.99      0.69 o 
  -6   2   9       39.38       41.04      0.55 o 
  -5   2   9       11.37       13.09      0.36 o 
  -4   2   9       48.42       53.79      0.59 o 
  -3   2   9      299.25      296.42      1.72 o 
  -2   2   9      371.47      422.73      2.03 o 
  -1   2   9      271.55      289.22      1.42 o 
   0   2   9      320.17      301.28      1.37 o 
   1   2   9      154.04      145.37      0.80 o 
   2   2   9        6.49        7.72      0.31 o 
   3   2   9       47.57       51.18      0.58 o 
   4   2   9      112.18      115.15      0.90 o 
   5   2   9      132.13      129.80      1.04 o 
   6   2   9        1.35        1.89      0.42 o 
   7   2   9       57.89       59.95      0.98 o 
   8   2   9       57.49       66.71      1.49 o 
   9   2   9        0.73        0.53      0.79 o 
  10   2   9        2.70        2.66      1.06 o 
  11   2   9        0.04        0.67      1.24 o 
  12   2   9        5.62        4.44      3.62 o 
  13   2   9        1.27        1.19      2.64 o 
  14   2   9        7.54        1.21      3.27 o 
 -17   3   9        0.38       -3.61      7.93 o 
 -16   3   9        0.11        0.35      1.68 o 
 -15   3   9        4.73        5.50      1.53 o 
 -14   3   9        1.44        1.25      1.36 o 
 -13   3   9        1.92        0.34      0.96 o 
 -12   3   9       61.45       57.13      1.53 o 
 -11   3   9       75.54       79.49      1.39 o 
 -10   3   9       65.58       67.98      1.14 o 
  -9   3   9       25.99       25.60      0.62 o 
  -8   3   9       74.25       72.76      0.83 o 
  -7   3   9      142.09      143.63      1.11 o 
  -6   3   9       82.01       75.69      0.76 o 
  -5   3   9      124.51      121.66      0.94 o 
  -4   3   9      139.13      152.42      1.08 o 
  -3   3   9       26.74       26.44      0.49 o 
  -2   3   9       51.60       53.08      0.59 o 
  -1   3   9      116.28      130.05      0.88 o 
   0   3   9        9.46        8.33      0.35 o 
   1   3   9      190.53      192.90      1.12 o 
   2   3   9      221.37      228.87      1.30 o 
   3   3   9       60.81       62.76      0.65 o 
   4   3   9       85.94       83.07      0.86 o 
   5   3   9       39.12       43.01      0.73 o 
   6   3   9       18.22       19.17      0.68 o 
   7   3   9       26.80       25.26      0.92 o 
   8   3   9       10.90       10.10      0.92 o 
   9   3   9       36.39       38.98      2.34 o 
  10   3   9        1.55       -0.91      1.25 o 
  11   3   9        6.10        5.54      1.76 o 
  12   3   9        2.20        1.59      2.29 o 
  13   3   9        0.33        0.71      4.35 o 
 -16   4   9       11.34        2.81      7.67 o 
 -15   4   9        1.65        2.24      2.69 o 
 -14   4   9        0.48        0.56      1.98 o 
 -13   4   9        6.90        9.89      1.35 o 
 -12   4   9        0.99       -0.68      0.97 o 
 -11   4   9       39.30       43.56      1.35 o 
 -10   4   9       83.56       84.72      1.87 o 
  -9   4   9      164.70      163.20      1.81 o 
  -8   4   9       24.91       28.41      0.73 o 
  -7   4   9       27.16       27.45      0.65 o 
  -6   4   9        2.32        3.35      0.43 o 
  -5   4   9       54.99       56.51      0.76 o 
  -4   4   9      145.44      152.68      1.11 o 
  -3   4   9       25.27       24.41      0.53 o 
  -2   4   9       25.69       27.68      0.55 o 
  -1   4   9       20.96       21.74      0.49 o 
   0   4   9      114.84      125.70      0.95 o 
   1   4   9      173.25      158.28      1.17 o 
   2   4   9       72.34       72.71      0.84 o 
   3   4   9      177.05      184.76      1.34 o 
   4   4   9      122.26      116.52      1.13 o 
   5   4   9       13.80       13.04      0.67 o 
   6   4   9       45.28       45.03      1.09 o 
   7   4   9       24.42       22.54      1.05 o 
   8   4   9        2.88        1.80      1.06 o 
   9   4   9       17.34       13.93      1.84 o 
  10   4   9        2.25        0.32      1.65 o 
  11   4   9        2.61        4.98      2.36 o 
  12   4   9        1.03       -3.79      3.79 o 
 -15   5   9        3.57        2.30      4.31 o 
 -14   5   9        1.27        1.92      4.04 o 
 -13   5   9       11.60       12.97      2.32 o 
 -12   5   9       23.14       24.18      1.76 o 
 -11   5   9        0.54       -0.56      1.07 o 
 -10   5   9       36.58       37.69      1.46 o 
  -9   5   9        6.67        6.85      0.86 o 
  -8   5   9       12.05       10.20      0.83 o 
  -7   5   9        2.62        2.61      0.70 o 
  -6   5   9       94.29       97.28      1.76 o 
  -5   5   9       12.88       12.51      0.62 o 
  -4   5   9       29.64       35.50      0.77 o 
  -3   5   9      113.72      106.56      1.12 o 
  -2   5   9       99.39       99.38      1.08 o 
  -1   5   9      216.17      215.36      1.55 o 
   0   5   9       36.12       36.70      0.80 o 
   1   5   9      188.31      194.67      1.64 o 
   2   5   9       21.96       22.33      0.85 o 
   3   5   9       26.23       29.36      0.87 o 
   4   5   9        2.95        2.07      0.67 o 
   5   5   9        4.28        2.78      0.81 o 
   6   5   9       11.55       10.38      1.01 o 
   7   5   9        6.78        4.83      1.17 o 
   8   5   9       13.73       13.06      1.70 o 
   9   5   9        3.31        1.06      2.09 o 
  10   5   9        1.41        0.20      2.99 o 
 -14   6   9        0.32       -2.50      5.55 o 
 -13   6   9        5.11        9.03      5.62 o 
 -12   6   9        1.73        4.29      2.36 o 
 -11   6   9       16.37       16.33      2.05 o 
 -10   6   9       92.43      103.48      2.70 o 
  -9   6   9       28.60       33.98      1.62 o 
  -8   6   9        6.98        6.37      1.20 o 
  -7   6   9       24.64       28.17      1.25 o 
  -6   6   9       15.45       17.27      1.03 o 
  -5   6   9        0.88        0.61      0.75 o 
  -4   6   9        4.66        6.24      0.81 o 
  -3   6   9       10.25        9.12      0.84 o 
  -2   6   9       28.24       29.68      1.00 o 
  -1   6   9        0.14        0.32      0.68 o 
   0   6   9        0.64        0.09      0.67 o 
   1   6   9       11.15       10.90      1.01 o 
   2   6   9       11.82       13.08      1.10 o 
   3   6   9        6.00        6.48      0.92 o 
   4   6   9        1.90        2.42      0.90 o 
   5   6   9        8.44        7.98      1.14 o 
   6   6   9        0.73        1.06      1.21 o 
   7   6   9        2.39        2.50      2.03 o 
   8   6   9       11.74        8.50      5.52 o 
 -12   7   9        5.05       12.17      6.44 o 
 -11   7   9        2.32        2.25      5.66 o 
 -10   7   9        0.07        5.37      5.24 o 
  -9   7   9        4.33        2.94      2.30 o 
  -8   7   9       12.96       13.95      1.71 o 
  -7   7   9        7.22        8.58      1.41 o 
  -6   7   9        3.25        3.95      1.22 o 
  -5   7   9        9.53        8.97      1.31 o 
  -4   7   9       23.02       24.99      1.51 o 
  -3   7   9        5.23        4.28      1.21 o 
  -2   7   9       11.89       12.91      1.35 o 
  -1   7   9       10.26        8.93      1.35 o 
   0   7   9       23.57       26.29      1.62 o 
   1   7   9       14.12       14.33      1.35 o 
   2   7   9       47.66       51.80      2.64 o 
   3   7   9       11.01       10.02      1.72 o 
   4   7   9        8.10        9.92      1.43 o 
   5   7   9       11.26        7.29      3.81 o 
   6   7   9        0.39       -1.06      2.56 o 
  -6   8   9        6.32        6.64      9.38 o 
  -5   8   9        0.80        1.60      3.02 o 
  -4   8   9        3.81        1.41      4.45 o 
  -3   8   9        2.90       -0.10      2.67 o 
  -2   8   9        3.13       -0.23      2.25 o 
  -1   8   9        0.35       -0.89      2.22 o 
   0   8   9        1.77        1.90      2.21 o 
   1   8   9        4.75        2.28      2.45 o 
   2   8   9        0.47       -3.63      3.63 o 
   3   8   9       10.35       20.30      5.26 o 
   5   8   9        2.75        0.86      1.72 o 
  -1   9   9        2.96       -6.51      8.98 o 
 -16   0  10       29.52       32.54      4.66 o 
 -15   0  10       22.21       25.42      2.45 o 
 -14   0  10        0.38       -0.78      1.03 o 
 -13   0  10        2.63        3.63      1.06 o 
 -12   0  10       92.32       95.23      1.97 o 
 -11   0  10      258.00      257.24      2.53 o 
 -10   0  10      143.29      148.72      1.61 o 
  -9   0  10       42.37       47.68      0.97 o 
  -8   0  10        0.08        0.10      0.40 o 
  -7   0  10      368.02      369.53      2.29 o 
  -6   0  10      202.24      204.16      1.52 o 
  -5   0  10        5.53        6.37      0.48 o 
  -4   0  10      572.15      601.03      3.62 o 
  -3   0  10       11.67       16.22      0.42 o 
  -2   0  10        4.14        5.51      0.34 o 
  -1   0  10       22.89       23.21      0.50 o 
   0   0  10      524.50      561.24      2.90 o 
   1   0  10      102.04      123.99      1.07 o 
   2   0  10      176.11      169.88      1.29 o 
   3   0  10      182.98      187.89      1.43 o 
   4   0  10      279.32      295.16      2.08 o 
   5   0  10        1.08        1.55      0.49 o 
   6   0  10       65.16       67.13      1.15 o 
   7   0  10      119.69      126.79      1.93 o 
   8   0  10       65.19       69.24      2.49 o 
   9   0  10        0.01       -1.10      1.10 o 
  10   0  10        7.08        8.96      1.54 o 
  11   0  10        2.35        2.16      2.02 o 
  12   0  10        0.24       -3.08      3.08 o 
  13   0  10       13.11        4.66      4.44 o 
  14   0  10        5.60        8.56      5.08 o 
 -16   1  10        2.60        3.26      1.86 o 
 -15   1  10       18.06       20.98      1.44 o 
 -14   1  10       28.27       31.04      1.21 o 
 -13   1  10       21.76       26.05      0.98 o 
 -12   1  10       96.59       99.18      1.34 o 
 -11   1  10       98.15      101.02      1.22 o 
 -10   1  10       39.93       41.25      0.70 o 
  -9   1  10        3.89        3.34      0.33 o 
  -8   1  10       12.91       14.23      0.38 o 
  -7   1  10      129.24      136.21      0.88 o 
  -6   1  10       29.24       31.08      0.44 o 
  -5   1  10      701.32      731.50      3.32 o 
  -4   1  10      137.26      157.97      1.00 o 
  -3   1  10       91.37       82.89      0.85 o 
  -2   1  10      164.36      174.76      1.11 o 
  -1   1  10      162.84      163.46      0.94 o 
   0   1  10        3.01        2.29      0.23 o 
   1   1  10      954.21      997.54      3.46 o 
   2   1  10        1.03        1.33      0.26 o 
   3   1  10       27.85       27.19      0.44 o 
   4   1  10       18.83       20.41      0.45 o 
   5   1  10       48.09       45.40      0.64 o 
   6   1  10        5.34        4.34      0.44 o 
   7   1  10       89.23       92.18      1.28 o 
   8   1  10       28.09       32.16      1.02 o 
   9   1  10       12.03       11.32      0.99 o 
  10   1  10        3.44        2.28      1.00 o 
  11   1  10       11.07        7.91      1.59 o 
  12   1  10        0.09        0.43      2.20 o 
  13   1  10        2.69        3.00      3.13 o 
  14   1  10        0.55        0.04      3.74 o 
 -17   2  10        9.63       11.52      2.25 o 
 -16   2  10        4.16        4.87      1.51 o 
 -15   2  10       38.45       45.24      2.55 o 
 -14   2  10       10.86       14.58      1.40 o 
 -13   2  10       48.87       53.49      1.53 o 
 -12   2  10       14.12       12.87      0.82 o 
 -11   2  10       33.89       35.73      0.92 o 
 -10   2  10      313.45      314.40      2.01 o 
  -9   2  10       34.54       29.43      0.58 o 
  -8   2  10       27.10       26.33      0.52 o 
  -7   2  10       16.27       17.08      0.42 o 
  -6   2  10       46.09       50.80      0.63 o 
  -5   2  10      131.81      135.70      0.95 o 
  -4   2  10      117.66      118.98      1.04 o 
  -3   2  10       39.34       39.32      0.68 o 
  -2   2  10      431.61      442.61      2.28 o 
  -1   2  10       57.25       64.88      0.62 o 
   0   2  10      192.24      210.27      1.14 o 
   1   2  10       10.75       11.59      0.34 o 
   2   2  10      106.63      101.46      0.76 o 
   3   2  10       71.31       71.77      0.72 o 
   4   2  10      157.28      161.78      1.11 o 
   5   2  10      171.09      167.25      1.22 o 
   6   2  10       43.29       45.59      0.86 o 
   7   2  10       95.35       95.40      1.35 o 
   8   2  10        4.40        4.54      0.84 o 
   9   2  10       11.85       10.84      1.07 o 
  10   2  10       38.23       38.98      2.32 o 
  11   2  10        1.67        0.58      1.67 o 
  12   2  10        8.39        3.53      2.62 o 
  13   2  10        3.44        2.25      3.10 o 
  14   2  10        0.49       -3.32      4.57 o 
 -17   3  10        0.10        0.87      6.15 o 
 -16   3  10        3.65        2.82      2.53 o 
 -15   3  10        3.17        4.41      2.03 o 
 -14   3  10        8.60        8.78      1.59 o 
 -13   3  10        0.94        1.07      1.06 o 
 -12   3  10       19.81       21.81      1.09 o 
 -11   3  10       38.94       41.34      1.07 o 
 -10   3  10       22.01       25.80      0.83 o 
  -9   3  10        0.76        0.15      0.46 o 
  -8   3  10      111.63      116.82      1.09 o 
  -7   3  10       18.05       18.30      0.48 o 
  -6   3  10      197.41      195.59      1.31 o 
  -5   3  10       73.64       75.31      0.81 o 
  -4   3  10       10.70       10.51      0.40 o 
  -3   3  10       60.68       56.02      0.66 o 
  -2   3  10       87.63       82.58      0.78 o 
  -1   3  10       49.90       46.00      0.60 o 
   0   3  10        4.88        5.71      0.34 o 
   1   3  10       69.80       72.47      0.75 o 
   2   3  10        8.65        5.86      0.39 o 
   3   3  10       14.99       17.81      0.51 o 
   4   3  10      111.51      114.92      1.03 o 
   5   3  10        9.53        8.21      0.55 o 
   6   3  10        9.56       10.85      0.70 o 
   7   3  10       70.63       75.05      2.09 o 
   8   3  10       26.74       31.79      1.68 o 
   9   3  10        3.86        3.63      1.24 o 
  10   3  10        7.22        5.08      1.56 o 
  11   3  10        2.61        1.26      2.11 o 
  12   3  10        2.83        1.63      2.53 o 
  13   3  10        1.45        2.90      4.93 o 
 -16   4  10        9.50       -0.36      7.69 o 
 -15   4  10        7.01       10.54      2.84 o 
 -14   4  10        7.19        6.51      2.07 o 
 -13   4  10        9.69       10.90      1.44 o 
 -12   4  10        4.47        5.96      1.02 o 
 -11   4  10       99.39       97.38      1.82 o 
 -10   4  10       90.41       85.68      1.60 o 
  -9   4  10       38.74       43.15      1.11 o 
  -8   4  10       84.82       79.98      1.42 o 
  -7   4  10       46.83       43.98      0.86 o 
  -6   4  10       10.81       11.16      0.52 o 
  -5   4  10       22.19       21.66      0.57 o 
  -4   4  10      175.19      175.06      1.33 o 
  -3   4  10      222.01      222.58      1.57 o 
  -2   4  10      218.85      199.72      1.47 o 
  -1   4  10       52.06       52.02      0.73 o 
   0   4  10        2.73        3.64      0.41 o 
   1   4  10       92.68       93.29      0.91 o 
   2   4  10       38.06       43.40      0.75 o 
   3   4  10       68.06       74.52      0.99 o 
   4   4  10       12.86       11.76      0.61 o 
   5   4  10       11.57       12.36      0.79 o 
   6   4  10       61.27       63.55      1.52 o 
   7   4  10        0.94        0.79      0.87 o 
   8   4  10       15.34       13.86      1.51 o 
   9   4  10        4.49        1.28      1.52 o 
  10   4  10        4.16        4.34      2.21 o 
  11   4  10        2.40        3.23      4.07 o 
 -14   5  10       12.47       11.53      4.76 o 
 -13   5  10       17.13       16.82      2.42 o 
 -12   5  10        6.63        5.91      1.44 o 
 -11   5  10        1.08        0.45      1.17 o 
 -10   5  10       10.41        8.30      1.11 o 
  -9   5  10        1.15       -0.16      0.83 o 
  -8   5  10       29.27       34.41      1.34 o 
  -7   5  10       17.29       16.65      0.96 o 
  -6   5  10        4.05        3.38      0.73 o 
  -5   5  10      182.59      181.42      1.85 o 
  -4   5  10      155.97      158.48      1.57 o 
  -3   5  10        1.15       -0.55      0.55 o 
  -2   5  10      206.17      210.64      2.33 o 
  -1   5  10       25.02       23.31      0.77 o 
   0   5  10       70.89       76.56      1.17 o 
   1   5  10       68.79       64.77      1.20 o 
   2   5  10        7.79        6.39      0.72 o 
   3   5  10       15.64       15.21      0.84 o 
   4   5  10        2.49        1.49      0.69 o 
   5   5  10       12.93       14.43      1.00 o 
   6   5  10        5.98        7.23      0.92 o 
   7   5  10        1.96        3.26      1.10 o 
   8   5  10        3.54        1.39      1.60 o 
   9   5  10        4.32        5.93      2.43 o 
  10   5  10        3.67        4.23      8.22 o 
 -13   6  10        2.81        0.67      4.93 o 
 -12   6  10        0.10       -2.27      4.01 o 
 -11   6  10       20.89       24.22      4.57 o 
 -10   6  10       32.73       35.49      2.03 o 
  -9   6  10        2.19        3.02      1.20 o 
  -8   6  10        2.84        0.70      1.08 o 
  -7   6  10       10.11        9.36      1.14 o 
  -6   6  10       31.59       28.40      2.01 o 
  -5   6  10       90.75       98.15      2.08 o 
  -4   6  10       13.48       12.45      1.01 o 
  -3   6  10        9.46       10.45      1.00 o 
  -2   6  10       75.57       75.77      1.97 o 
  -1   6  10       18.57       21.52      1.07 o 
   0   6  10       22.98       22.38      1.11 o 
   1   6  10       23.69       22.64      1.18 o 
   2   6  10        7.83        7.06      1.07 o 
   3   6  10       23.08       19.83      1.65 o 
   4   6  10        0.69       -0.37      1.10 o 
   5   6  10        1.09        2.08      0.91 o 
   6   6  10        4.32        4.58      1.33 o 
   7   6  10        3.86        4.80      1.88 o 
   8   6  10       12.66       11.51      5.11 o 
 -11   7  10        2.45       -0.65      5.26 o 
 -10   7  10        4.56        1.63      5.13 o 
  -9   7  10        3.46        6.57      3.50 o 
  -8   7  10        8.69        6.92      1.99 o 
  -7   7  10        2.48        1.97      1.32 o 
  -6   7  10        7.45        7.81      1.37 o 
  -5   7  10        0.45        0.64      1.19 o 
  -4   7  10        5.93        7.14      1.29 o 
  -3   7  10        1.63        1.27      1.18 o 
  -2   7  10        3.40        4.84      1.22 o 
  -1   7  10       14.67       15.44      1.44 o 
   0   7  10        4.72        4.28      1.23 o 
   1   7  10        2.93        2.76      1.13 o 
   2   7  10       21.85       26.38      2.22 o 
   3   7  10        3.40        2.79      1.65 o 
   4   7  10        7.17        9.13      2.26 o 
   5   7  10        3.30        5.05      3.17 o 
   6   7  10        4.91        5.59      2.01 o 
  -5   8  10        2.16       -2.26      5.83 o 
  -4   8  10        2.72        3.43      5.79 o 
  -3   8  10        1.50       -1.04      5.83 o 
  -2   8  10        0.00        2.15      2.72 o 
  -1   8  10        0.05       -2.40      2.40 o 
   0   8  10        1.83       -1.54      2.70 o 
   1   8  10        1.76        3.79      3.11 o 
 -16   0  11        0.45       -0.58      2.52 o 
 -15   0  11        2.91        1.02      1.25 o 
 -14   0  11        0.51       -0.44      0.98 o 
 -13   0  11       14.05       18.53      1.24 o 
 -12   0  11       44.86       49.49      1.40 o 
 -11   0  11      137.85      132.25      2.22 o 
 -10   0  11        2.85        1.47      0.59 o 
  -9   0  11       59.02       59.62      1.02 o 
  -8   0  11      311.99      309.86      2.27 o 
  -7   0  11       95.10       97.56      1.14 o 
  -6   0  11        0.14       -0.03      0.35 o 
  -5   0  11       28.12       31.99      0.63 o 
  -4   0  11      155.98      154.53      1.38 o 
  -3   0  11       37.52       31.82      0.61 o 
  -2   0  11      254.64      233.02      1.79 o 
  -1   0  11       82.32       73.50      0.85 o 
   0   0  11       18.35       16.65      0.42 o 
   1   0  11       55.57       55.79      0.75 o 
   2   0  11        3.46        3.03      0.38 o 
   3   0  11        0.64        0.95      0.40 o 
   4   0  11      109.94      113.49      1.26 o 
   5   0  11       81.32       86.67      1.17 o 
   6   0  11      180.24      177.96      2.00 o 
   7   0  11      104.21      101.77      1.98 o 
   8   0  11       15.88       13.74      1.23 o 
   9   0  11        2.41        1.98      1.32 o 
  10   0  11        3.15        2.10      1.66 o 
  11   0  11       77.91       99.85     10.05 o 
  12   0  11        0.16        4.46      4.08 o 
  13   0  11        6.88        5.79      4.68 o 
 -17   1  11        1.65        4.93      2.05 o 
 -16   1  11        1.27        1.37      1.38 o 
 -15   1  11       46.19       48.00      2.25 o 
 -14   1  11       30.50       34.93      1.42 o 
 -13   1  11       12.84       13.20      0.94 o 
 -12   1  11       26.80       25.51      0.91 o 
 -11   1  11       15.35       16.78      0.70 o 
 -10   1  11       57.57       57.32      0.79 o 
  -9   1  11      106.05       99.42      0.93 o 
  -8   1  11       16.20       16.04      0.42 o 
  -7   1  11       28.76       29.09      0.51 o 
  -6   1  11      200.53      202.08      1.25 o 
  -5   1  11      140.19      138.94      0.98 o 
  -4   1  11      141.10      150.03      1.01 o 
  -3   1  11       34.65       36.95      0.61 o 
  -2   1  11      136.34      128.60      1.01 o 
  -1   1  11      136.07      133.56      0.89 o 
   0   1  11      202.62      193.40      1.04 o 
   1   1  11       76.91       83.02      0.62 o 
   2   1  11       73.01       71.99      0.65 o 
   3   1  11       75.26       80.44      0.69 o 
   4   1  11       26.80       25.73      0.50 o 
   5   1  11       22.11       19.22      0.54 o 
   6   1  11       35.85       38.86      0.84 o 
   7   1  11       36.56       37.09      0.98 o 
   8   1  11       40.34       43.43      1.42 o 
   9   1  11        0.69        0.22      0.91 o 
  10   1  11        3.87        2.82      1.27 o 
  11   1  11        7.16        4.76      2.16 o 
  12   1  11        0.01       -1.12      2.64 o 
  13   1  11        0.65       -0.07      2.94 o 
 -16   2  11       12.27       15.32      3.25 o 
 -15   2  11       13.81       16.57      3.24 o 
 -14   2  11       29.26       32.90      1.70 o 
 -13   2  11       33.70       36.48      1.32 o 
 -12   2  11       14.44       14.63      0.91 o 
 -11   2  11       35.50       41.51      1.01 o 
 -10   2  11      120.32      119.29      1.25 o 
  -9   2  11       59.66       63.41      0.86 o 
  -8   2  11      133.83      132.24      1.04 o 
  -7   2  11      211.04      203.61      1.32 o 
  -6   2  11       91.26       84.06      0.88 o 
  -5   2  11       42.28       49.11      0.62 o 
  -4   2  11       57.74       57.15      0.83 o 
  -3   2  11       78.57       73.89      0.92 o 
  -2   2  11      215.93      214.58      1.31 o 
  -1   2  11       85.77       86.22      0.73 o 
   0   2  11       10.32       12.73      0.37 o 
   1   2  11        9.33        9.71      0.36 o 
   2   2  11        9.47        9.47      0.36 o 
   3   2  11       23.94       24.25      0.51 o 
   4   2  11       41.08       46.28      0.67 o 
   5   2  11      162.36      170.10      1.40 o 
   6   2  11       66.11       72.56      1.19 o 
   7   2  11       26.57       29.16      0.97 o 
   8   2  11       22.53       22.27      1.87 o 
   9   2  11        0.29       -0.32      1.01 o 
  10   2  11        1.56        1.11      1.51 o 
  11   2  11        1.55       -1.01      2.08 o 
  12   2  11        1.86        0.83      2.84 o 
  13   2  11        0.13        1.00      4.68 o 
 -16   3  11        3.23       -6.20      6.80 o 
 -15   3  11        8.80       10.05      2.07 o 
 -14   3  11        2.48        2.35      1.30 o 
 -13   3  11        3.73        1.84      1.06 o 
 -12   3  11       17.81       16.12      1.00 o 
 -11   3  11       12.78       10.99      0.82 o 
 -10   3  11       24.08       23.46      0.97 o 
  -9   3  11        2.82        2.31      0.53 o 
  -8   3  11       53.49       54.17      0.84 o 
  -7   3  11       27.48       30.46      0.64 o 
  -6   3  11       71.35       71.43      0.81 o 
  -5   3  11      121.60      130.02      1.06 o 
  -4   3  11       11.65       12.52      0.45 o 
  -3   3  11       39.98       42.76      0.67 o 
  -2   3  11       74.23       75.89      0.81 o 
  -1   3  11      101.67      102.11      0.95 o 
   0   3  11       59.20       57.56      0.70 o 
   1   3  11       28.03       23.73      0.52 o 
   2   3  11       85.12       88.13      0.84 o 
   3   3  11       22.24       27.81      0.62 o 
   4   3  11      270.12      283.77      2.00 o 
   5   3  11       63.97       57.81      1.03 o 
   6   3  11      101.71      103.40      1.70 o 
   7   3  11        3.15        3.46      0.83 o 
   8   3  11       17.12       15.34      1.53 o 
   9   3  11        7.51        7.55      1.46 o 
  10   3  11        3.44        2.08      2.05 o 
  11   3  11        7.27        1.30      2.37 o 
  12   3  11        0.27        6.64      5.01 o 
  13   3  11        0.85        2.76      4.93 o 
 -16   4  11        5.97        5.70      5.68 o 
 -15   4  11        5.45        3.45      4.01 o 
 -14   4  11        6.12        6.14      1.85 o 
 -13   4  11        3.05        4.61      1.39 o 
 -12   4  11        6.93        7.80      1.33 o 
 -11   4  11       37.85       38.69      1.55 o 
 -10   4  11       44.32       47.24      1.40 o 
  -9   4  11        8.64        8.12      0.80 o 
  -8   4  11        4.97        4.07      0.58 o 
  -7   4  11       34.67       30.73      0.79 o 
  -6   4  11        3.00        2.97      0.60 o 
  -5   4  11       56.01       54.94      1.10 o 
  -4   4  11       36.70       34.47      0.70 o 
  -3   4  11       77.25       71.26      0.95 o 
  -2   4  11       60.48       61.87      0.88 o 
  -1   4  11       85.96       81.56      0.97 o 
   0   4  11      166.67      165.21      1.40 o 
   1   4  11      135.00      142.19      1.40 o 
   2   4  11       47.22       47.48      0.87 o 
   3   4  11       15.68       14.86      0.74 o 
   4   4  11       28.37       24.06      1.05 o 
   5   4  11       13.80       14.42      0.85 o 
   6   4  11       18.00       22.89      1.11 o 
   7   4  11       10.80        9.01      1.07 o 
   8   4  11        7.79        5.94      1.43 o 
   9   4  11        7.38        4.85      1.94 o 
  10   4  11        1.40        1.17      2.27 o 
  11   4  11        6.37       -2.41      4.41 o 
  12   4  11        3.78        0.45      4.93 o 
 -14   5  11        3.50        8.30      4.33 o 
 -13   5  11        5.79        5.83      2.20 o 
 -12   5  11        2.92        3.29      1.45 o 
 -11   5  11        1.72       -0.14      1.15 o 
 -10   5  11        3.85        4.48      0.99 o 
  -9   5  11        0.42       -0.61      0.82 o 
  -8   5  11        3.05        2.12      0.78 o 
  -7   5  11       27.62       30.48      1.52 o 
  -6   5  11        5.44        4.39      0.76 o 
  -5   5  11       13.06       12.19      0.67 o 
  -4   5  11       18.37       16.31      0.74 o 
  -3   5  11       18.53       19.48      0.76 o 
  -2   5  11      144.97      150.66      1.65 o 
  -1   5  11       94.66       95.07      1.43 o 
   0   5  11       82.24       84.24      1.45 o 
   1   5  11       31.55       31.19      1.48 o 
   2   5  11       11.82       11.13      0.79 o 
   3   5  11        3.73        3.29      0.75 o 
   4   5  11        7.46        5.92      0.91 o 
   5   5  11        9.46        9.48      1.26 o 
   6   5  11        3.38        2.46      0.92 o 
   7   5  11        0.32        0.36      0.89 o 
   8   5  11        1.70        1.78      1.75 o 
   9   5  11        1.24       -0.79      1.91 o 
  10   5  11        2.91        6.06      5.15 o 
 -12   6  11        2.58        1.03      4.19 o 
 -11   6  11        9.93       10.74      2.91 o 
 -10   6  11        2.63        3.20      1.59 o 
  -9   6  11        0.68       -0.11      1.17 o 
  -8   6  11        8.56        8.21      1.20 o 
  -7   6  11        3.77        2.72      0.97 o 
  -6   6  11        1.04        1.88      0.93 o 
  -5   6  11       27.31       27.59      1.31 o 
  -4   6  11       22.56       24.12      1.18 o 
  -3   6  11        2.24        0.44      0.84 o 
  -2   6  11        4.86        3.79      0.93 o 
  -1   6  11       12.81       13.64      1.14 o 
   0   6  11        1.71       -0.09      0.96 o 
   1   6  11       20.01       23.66      1.18 o 
   2   6  11       16.82       19.83      1.32 o 
   3   6  11        9.11       11.27      1.38 o 
   4   6  11        2.65        2.59      1.21 o 
   5   6  11        2.44        2.78      1.43 o 
   6   6  11       13.06       14.15      2.52 o 
   7   6  11        2.10        0.24      1.35 o 
 -10   7  11        5.39        5.77      5.30 o 
  -9   7  11        5.25        3.52      2.87 o 
  -8   7  11        2.19        2.14      2.28 o 
  -7   7  11        0.90        1.44      1.86 o 
  -6   7  11        0.82        0.05      1.36 o 
  -5   7  11       20.00       20.53      1.86 o 
  -4   7  11        2.04        1.32      1.17 o 
  -3   7  11        9.30       10.67      1.43 o 
  -2   7  11       31.72       32.38      1.96 o 
  -1   7  11        3.72        3.59      1.31 o 
   0   7  11        5.23        5.47      1.41 o 
   1   7  11        1.73        0.44      1.24 o 
   2   7  11        1.59        0.78      1.29 o 
   3   7  11        0.50        1.28      1.77 o 
   4   7  11        8.10        5.74      2.29 o 
   5   7  11        4.60       13.82      8.29 o 
   6   7  11        8.55        8.96      5.57 o 
   7   7  11        2.01        5.86      4.86 o 
  -8   8  11        3.02       -4.10      4.81 o 
  -7   8  11        6.84        7.18      5.66 o 
  -6   8  11        4.65        9.92      5.68 o 
  -5   8  11        5.75       12.55      6.15 o 
  -4   8  11        5.18        6.06      5.34 o 
  -3   8  11        0.97       -2.82      4.38 o 
  -2   8  11        4.42        1.78      9.12 o 
  -1   8  11        2.46       10.88      9.32 o 
   0   8  11        2.41        6.51      9.14 o 
   1   8  11        0.58       -7.04      7.04 o 
 -17   0  12       19.18       19.92      2.70 o 
 -16   0  12        1.75        0.50      1.64 o 
 -15   0  12        7.21        3.40      1.28 o 
 -14   0  12        2.46        3.35      1.59 o 
 -13   0  12       26.70       26.73      1.84 o 
 -12   0  12       37.62       40.64      1.69 o 
 -11   0  12       26.96       25.32      1.18 o 
 -10   0  12        1.04        1.61      0.64 o 
  -9   0  12      220.77      230.14      1.92 o 
  -8   0  12       82.07       76.97      1.14 o 
  -7   0  12       15.87       14.58      0.58 o 
  -6   0  12      122.37      117.92      1.30 o 
  -5   0  12      164.94      150.13      1.41 o 
  -4   0  12       57.94       53.24      0.81 o 
  -3   0  12        5.78        5.27      0.45 o 
  -2   0  12      115.60      108.95      1.24 o 
  -1   0  12       77.88       85.15      1.01 o 
   0   0  12       98.08       97.68      0.89 o 
   1   0  12       73.46       70.36      0.87 o 
   2   0  12       14.07       14.25      0.52 o 
   3   0  12       25.93       23.34      0.63 o 
   4   0  12       64.19       68.28      1.03 o 
   5   0  12      144.24      146.85      1.78 o 
   6   0  12       18.27       17.58      0.94 o 
   7   0  12        0.44       -0.70      0.96 o 
   8   0  12       17.89       12.31      1.55 o 
   9   0  12        0.12       -0.66      1.66 o 
  10   0  12        1.71        0.04      2.08 o 
  11   0  12        6.13        8.77      3.45 o 
  12   0  12        2.21        2.12      3.92 o 
 -16   1  12        7.22        6.94      2.46 o 
 -15   1  12       38.56       45.50      2.00 o 
 -14   1  12        5.09        6.38      1.05 o 
 -13   1  12       13.56       17.39      1.00 o 
 -12   1  12       76.87       78.77      1.35 o 
 -11   1  12        7.74        6.41      0.60 o 
 -10   1  12       24.50       26.81      0.74 o 
  -9   1  12       44.89       44.05      0.74 o 
  -8   1  12        3.64        3.31      0.37 o 
  -7   1  12      112.07      113.86      0.99 o 
  -6   1  12       98.21       96.72      0.87 o 
  -5   1  12       19.19       18.90      0.40 o 
  -4   1  12       40.70       44.48      0.57 o 
  -3   1  12       23.16       21.11      0.41 o 
  -2   1  12       62.84       57.52      0.62 o 
  -1   1  12      117.22      113.52      0.85 o 
   0   1  12      124.56      122.85      0.82 o 
   1   1  12      153.89      155.83      0.98 o 
   2   1  12        4.60        3.75      0.32 o 
   3   1  12       64.82       67.96      0.75 o 
   4   1  12       41.52       38.75      0.63 o 
   5   1  12      202.92      191.96      1.50 o 
   6   1  12       10.35        8.78      0.67 o 
   7   1  12        0.89        0.13      0.69 o 
   8   1  12       11.44        9.67      1.00 o 
   9   1  12       16.97       16.95      1.48 o 
  10   1  12       29.59       28.72      6.82 o 
  11   1  12        3.94        1.94      2.68 o 
  12   1  12        3.17        4.57      3.41 o 
 -16   2  12        0.80       -0.04      3.21 o 
 -15   2  12       20.55       20.91      2.66 o 
 -14   2  12        0.26        0.06      1.07 o 
 -13   2  12        2.03        1.50      0.87 o 
 -12   2  12        5.56        4.71      0.78 o 
 -11   2  12       76.37       76.21      1.45 o 
 -10   2  12        3.09        2.88      0.53 o 
  -9   2  12       42.81       40.22      0.77 o 
  -8   2  12      178.69      173.68      1.34 o 
  -7   2  12       22.13       24.78      0.53 o 
  -6   2  12       95.12       87.60      0.85 o 
  -5   2  12      101.20       97.46      1.11 o 
  -4   2  12       89.32       85.04      1.03 o 
  -3   2  12       39.52       40.59      0.77 o 
  -2   2  12        3.78        3.51      0.32 o 
  -1   2  12      115.27      115.06      0.90 o 
   0   2  12       85.58       82.35      0.75 o 
   1   2  12       42.07       39.08      0.58 o 
   2   2  12      219.12      220.21      1.31 o 
   3   2  12       20.10       20.28      0.53 o 
   4   2  12       51.21       55.44      0.86 o 
   5   2  12       11.11       12.11      0.64 o 
   6   2  12       12.63       10.97      0.77 o 
   7   2  12       21.53       23.14      1.05 o 
   8   2  12       22.91       25.83      1.69 o 
   9   2  12       14.44       15.22      1.59 o 
  10   2  12        2.99        2.45      2.82 o 
  11   2  12        3.26       -0.90      2.57 o 
  12   2  12        3.48        3.25      4.46 o 
 -16   3  12        4.17        2.63      7.80 o 
 -15   3  12        6.88        8.48      2.51 o 
 -14   3  12       10.09        9.34      1.59 o 
 -13   3  12        1.29        1.63      1.11 o 
 -12   3  12       24.33       27.48      1.38 o 
 -11   3  12        6.42        4.94      0.90 o 
 -10   3  12       30.81       29.37      0.99 o 
  -9   3  12       16.34       16.16      0.67 o 
  -8   3  12       22.18       19.69      0.72 o 
  -7   3  12       17.88       16.35      0.57 o 
  -6   3  12        4.10        4.41      0.43 o 
  -5   3  12       92.47       94.27      0.98 o 
  -4   3  12       76.66       77.11      1.03 o 
  -3   3  12      311.03      302.19      2.05 o 
  -2   3  12       74.18       73.69      0.84 o 
  -1   3  12       37.45       38.61      0.67 o 
   0   3  12      157.21      155.49      1.17 o 
   1   3  12       11.62       10.54      0.45 o 
   2   3  12      176.40      182.78      1.40 o 
   3   3  12       83.51       78.82      1.01 o 
   4   3  12       25.71       27.73      0.86 o 
   5   3  12      174.38      183.76      2.05 o 
   6   3  12       36.10       41.43      1.22 o 
   7   3  12        3.99        3.29      0.87 o 
   8   3  12        2.81        3.36      1.08 o 
   9   3  12        7.39        7.72      2.37 o 
  10   3  12        4.57        4.24      2.66 o 
  11   3  12        1.42        4.55      4.52 o 
  12   3  12        9.80        2.79      4.84 o 
 -16   4  12        8.81        6.48      9.55 o 
 -15   4  12        1.42        5.63      5.06 o 
 -14   4  12        4.97        4.27      2.29 o 
 -13   4  12        4.68        4.46      1.39 o 
 -12   4  12        3.80        4.15      1.14 o 
 -11   4  12        5.04        4.35      1.05 o 
 -10   4  12       14.18       16.58      1.07 o 
  -9   4  12        5.92        5.93      0.75 o 
  -8   4  12        7.52        7.90      0.79 o 
  -7   4  12       65.05       62.17      1.25 o 
  -6   4  12       25.31       24.57      0.81 o 
  -5   4  12       29.33       31.50      0.94 o 
  -4   4  12       25.54       21.99      0.74 o 
  -3   4  12       13.67       11.64      0.62 o 
  -2   4  12       84.00       92.19      1.35 o 
  -1   4  12       28.18       31.61      0.99 o 
   0   4  12       27.33       26.91      0.92 o 
   1   4  12      105.80      112.03      1.68 o 
   2   4  12        1.12        0.26      0.59 o 
   3   4  12       27.27       29.92      1.28 o 
   4   4  12       10.77       12.51      0.85 o 
   5   4  12        1.28        0.74      0.85 o 
   6   4  12        8.08        5.91      0.87 o 
   7   4  12       17.70       21.41      1.82 o 
   8   4  12        0.64        1.55      1.23 o 
   9   4  12        0.24       -0.85      2.42 o 
  10   4  12        2.91       -0.98      4.21 o 
  11   4  12        0.08        0.65      4.64 o 
 -14   5  12        0.10       -2.27      8.13 o 
 -13   5  12        6.78        6.75      2.64 o 
 -12   5  12        0.02       -1.20      1.85 o 
 -11   5  12        2.69        2.62      1.17 o 
 -10   5  12        1.78        1.04      1.08 o 
  -9   5  12        4.39        3.63      0.94 o 
  -8   5  12        6.46        5.67      0.90 o 
  -7   5  12       14.99       16.14      1.31 o 
  -6   5  12       29.40       31.42      1.43 o 
  -5   5  12        6.28        7.26      0.84 o 
  -4   5  12       35.35       32.46      1.11 o 
  -3   5  12       26.38       22.37      1.04 o 
  -2   5  12       52.55       56.21      1.84 o 
  -1   5  12       33.63       32.83      1.25 o 
   0   5  12        2.47        0.50      0.81 o 
   1   5  12       24.44       20.97      1.26 o 
   2   5  12        1.15       -0.50      0.73 o 
   3   5  12       19.74       21.54      1.21 o 
   4   5  12        9.26       12.11      1.12 o 
   5   5  12        6.21        6.83      1.28 o 
   6   5  12        3.15        4.22      1.41 o 
   7   5  12        0.17        0.53      1.06 o 
   8   5  12        0.89       -0.26      1.30 o 
   9   5  12        2.58        4.40      3.43 o 
  10   5  12        2.35       -2.20      3.28 o 
 -12   6  12        5.70        2.27      4.81 o 
 -11   6  12        1.77        0.72      9.97 o 
 -10   6  12       20.36       20.97      3.36 o 
  -9   6  12        1.52        0.23      1.98 o 
  -8   6  12       20.25       21.24      2.04 o 
  -7   6  12       23.14       22.78      2.01 o 
  -6   6  12        2.35        0.95      0.94 o 
  -5   6  12       49.27       49.32      2.29 o 
  -4   6  12        2.52        1.50      0.96 o 
  -3   6  12       21.99       24.22      1.46 o 
  -2   6  12        1.00       -0.68      0.92 o 
  -1   6  12       59.06       57.10      1.85 o 
   0   6  12       15.98       17.32      1.33 o 
   1   6  12        4.76        4.69      1.04 o 
   2   6  12        2.82        1.42      1.15 o 
   3   6  12        0.89       -1.12      1.12 o 
   4   6  12        4.53        3.49      1.33 o 
   5   6  12        5.00        3.89      1.80 o 
   6   6  12        3.86        3.69      2.28 o 
   7   6  12        3.99        5.66      5.13 o 
 -10   7  12        7.14       11.77      5.73 o 
  -9   7  12        1.01       -4.28      4.28 o 
  -8   7  12        9.58        5.34      7.98 o 
  -7   7  12        8.76        9.67      2.81 o 
  -6   7  12        3.23        5.26      2.26 o 
  -5   7  12        3.52        4.59      2.24 o 
  -4   7  12        3.93        2.85      1.79 o 
  -3   7  12        1.00        1.14      1.33 o 
  -2   7  12       18.80       21.00      1.93 o 
  -1   7  12        7.87        9.36      1.57 o 
   0   7  12        2.54        0.50      1.43 o 
   1   7  12        0.94       -0.19      1.48 o 
   2   7  12        1.09        0.18      1.57 o 
   3   7  12        5.39        4.66      2.46 o 
   4   7  12        6.90        3.86      5.19 o 
  -6   8  12        0.63       -3.92      4.99 o 
  -5   8  12        1.55        5.71      5.62 o 
  -4   8  12        2.59        9.41      5.86 o 
  -3   8  12        0.05       -2.05      4.66 o 
  -2   8  12        9.70       16.61      5.43 o 
  -1   8  12        3.13        3.23      4.95 o 
   0   8  12        0.20       -6.42      8.11 o 
 -16   0  13        0.00       -1.18      3.37 o 
 -15   0  13        8.49        4.84      3.40 o 
 -14   0  13       21.88       21.39      1.94 o 
 -13   0  13        0.07        0.31      1.16 o 
 -12   0  13      124.63      121.21      2.33 o 
 -11   0  13       81.67       79.88      1.81 o 
 -10   0  13      157.26      155.19      2.36 o 
  -9   0  13       43.73       49.17      1.13 o 
  -8   0  13      126.43      124.45      1.52 o 
  -7   0  13       69.42       67.88      1.20 o 
  -6   0  13      295.45      297.93      2.45 o 
  -5   0  13        5.92        6.24      0.50 o 
  -4   0  13      482.03      482.62      3.85 o 
  -3   0  13      381.16      338.02      2.71 o 
  -2   0  13       47.93       46.34      0.88 o 
  -1   0  13       47.63       48.43      0.84 o 
   0   0  13        2.85        0.91      0.45 o 
   1   0  13       74.95       60.98      0.86 o 
   2   0  13       91.69       84.74      1.15 o 
   3   0  13      239.94      244.48      2.06 o 
   4   0  13       92.31       90.36      1.32 o 
   5   0  13       18.41       22.49      0.98 o 
   6   0  13        6.67        6.07      0.89 o 
   7   0  13       47.86       53.03      2.50 o 
   8   0  13        0.04       -0.55      1.33 o 
   9   0  13        6.77        5.12      2.22 o 
  10   0  13        0.00       -2.63      3.16 o 
  11   0  13        1.94        1.45      3.86 o 
 -16   1  13        1.73        0.61      1.39 o 
 -15   1  13        3.04        2.57      1.11 o 
 -14   1  13        3.06        3.80      0.97 o 
 -13   1  13       26.62       30.94      1.12 o 
 -12   1  13        9.27        9.62      0.85 o 
 -11   1  13        3.64        4.22      0.73 o 
 -10   1  13        3.42        2.72      0.57 o 
  -9   1  13       84.25       82.38      1.04 o 
  -8   1  13       21.84       21.37      0.57 o 
  -7   1  13       23.83       21.45      0.50 o 
  -6   1  13      252.77      243.95      1.50 o 
  -5   1  13      174.51      170.72      1.13 o 
  -4   1  13       15.81       13.01      0.39 o 
  -3   1  13       11.91       13.08      0.39 o 
  -2   1  13      123.79      122.15      0.96 o 
  -1   1  13      178.81      169.67      1.21 o 
   0   1  13       78.74       80.86      0.77 o 
   1   1  13       46.72       44.52      0.60 o 
   2   1  13      144.24      146.70      1.01 o 
   3   1  13        5.93        5.31      0.44 o 
   4   1  13        3.20        2.97      0.45 o 
   5   1  13        8.33        7.94      0.60 o 
   6   1  13       36.36       38.96      1.15 o 
   7   1  13       24.46       23.08      1.33 o 
   8   1  13       42.66       38.17      2.95 o 
   9   1  13        3.95        2.28      1.54 o 
  10   1  13        4.17        7.83      3.57 o 
  11   1  13        1.57       -0.56      2.86 o 
 -15   2  13        4.88        3.30      1.92 o 
 -14   2  13       11.89       12.05      1.39 o 
 -13   2  13        2.43        2.98      0.92 o 
 -12   2  13       12.63       13.67      0.99 o 
 -11   2  13        1.30        1.10      0.68 o 
 -10   2  13       10.05       11.45      0.66 o 
  -9   2  13       10.66       10.96      0.71 o 
  -8   2  13       73.32       71.86      0.96 o 
  -7   2  13       18.23       18.49      0.51 o 
  -6   2  13       41.66       39.78      0.76 o 
  -5   2  13       24.27       23.58      0.67 o 
  -4   2  13      107.29      104.30      1.19 o 
  -3   2  13      157.50      164.35      1.52 o 
  -2   2  13      336.06      323.02      2.03 o 
  -1   2  13        5.38        5.60      0.39 o 
   0   2  13       85.64       84.76      0.89 o 
   1   2  13      191.96      180.25      1.28 o 
   2   2  13       32.87       30.15      0.59 o 
   3   2  13      108.60      103.92      1.08 o 
   4   2  13       30.17       32.12      0.89 o 
   5   2  13        6.79        7.69      0.72 o 
   6   2  13       38.32       45.56      1.20 o 
   7   2  13       32.77       31.87      1.89 o 
   8   2  13        0.35       -0.01      0.99 o 
   9   2  13        5.69        3.30      1.89 o 
  10   2  13        5.19        4.02      2.65 o 
  11   2  13        0.24        4.88      4.39 o 
 -16   3  13        7.13        5.06      7.22 o 
 -15   3  13       12.95       10.06      3.66 o 
 -14   3  13       12.85       16.18      1.93 o 
 -13   3  13        5.41        4.62      1.28 o 
 -12   3  13        1.02        1.09      0.90 o 
 -11   3  13        8.31        7.22      0.88 o 
 -10   3  13       20.26       19.18      0.98 o 
  -9   3  13        8.86        8.44      0.74 o 
  -8   3  13        9.15       10.07      0.66 o 
  -7   3  13       15.50       15.79      0.65 o 
  -6   3  13        7.87        5.29      0.47 o 
  -5   3  13        7.56        8.57      0.58 o 
  -4   3  13       13.69       16.71      0.65 o 
  -3   3  13       84.81       82.10      1.18 o 
  -2   3  13      147.90      144.36      1.30 o 
  -1   3  13      113.89      114.85      1.14 o 
   0   3  13      134.15      143.68      1.35 o 
   1   3  13      103.53      103.97      1.14 o 
   2   3  13       58.54       58.70      1.05 o 
   3   3  13       76.16       78.68      1.30 o 
   4   3  13       37.16       36.19      1.01 o 
   5   3  13        1.79        1.47      0.74 o 
   6   3  13        7.05        4.51      0.95 o 
   7   3  13        0.90        1.77      0.84 o 
   8   3  13       18.69       18.46      1.69 o 
   9   3  13        7.67        3.60      2.26 o 
  10   3  13        6.02        2.69      2.98 o 
  11   3  13        6.17       -2.18      4.12 o 
 -15   4  13        1.98        2.96      8.60 o 
 -14   4  13        8.75        8.47      2.42 o 
 -13   4  13       10.57       17.28      2.08 o 
 -12   4  13        2.97        2.64      1.16 o 
 -11   4  13        6.01        6.20      1.05 o 
 -10   4  13        3.29        2.84      1.12 o 
  -9   4  13        4.98        3.48      0.95 o 
  -8   4  13       32.71       34.42      1.57 o 
  -7   4  13       14.08       17.32      0.84 o 
  -6   4  13       19.79       22.62      0.84 o 
  -5   4  13       21.59       19.23      0.78 o 
  -4   4  13       32.21       29.33      0.93 o 
  -3   4  13       36.91       37.35      1.25 o 
  -2   4  13       97.43      103.48      1.62 o 
  -1   4  13        7.68        6.42      0.71 o 
   0   4  13       12.29       11.11      0.69 o 
   1   4  13       80.12       82.39      1.56 o 
   2   4  13       11.57       10.38      0.87 o 
   3   4  13       20.07       18.45      0.97 o 
   4   4  13       35.28       35.48      1.51 o 
   5   4  13        5.00        4.77      0.98 o 
   6   4  13        9.76        8.41      1.27 o 
   7   4  13        2.59        2.89      1.41 o 
   8   4  13        1.39        0.08      1.21 o 
   9   4  13       11.07        9.64      2.20 o 
  10   4  13        2.31        4.12      4.81 o 
 -13   5  13        0.88        3.01      8.96 o 
 -12   5  13        0.24       -0.61      2.19 o 
 -11   5  13        0.14        0.62      1.92 o 
 -10   5  13       13.43       14.12      1.34 o 
  -9   5  13       19.03       19.93      1.88 o 
  -8   5  13       10.36        9.53      1.50 o 
  -7   5  13       13.23       11.33      1.30 o 
  -6   5  13       11.63       11.35      1.12 o 
  -5   5  13        0.95        0.63      0.84 o 
  -4   5  13        3.05        2.33      0.80 o 
  -3   5  13       28.35       28.76      1.21 o 
  -2   5  13       14.40       16.85      1.34 o 
  -1   5  13       37.12       44.39      1.43 o 
   0   5  13       27.02       25.04      1.16 o 
   1   5  13       30.05       35.27      1.31 o 
   2   5  13        2.78        3.95      0.98 o 
   3   5  13        6.92        5.83      1.12 o 
   4   5  13       31.90       36.64      1.69 o 
   5   5  13        3.75        3.55      1.33 o 
   6   5  13       17.39       18.33      2.04 o 
   7   5  13        1.98        5.75      2.60 o 
   8   5  13        1.09       -1.05      3.11 o 
   9   5  13        3.52        1.88      1.60 o 
 -11   6  13        1.59        1.52      4.57 o 
 -10   6  13        2.74       -2.93      3.80 o 
  -9   6  13        2.49        1.18      2.13 o 
  -8   6  13       11.06       11.28      2.31 o 
  -7   6  13        0.83       -1.50      1.73 o 
  -6   6  13       28.79       29.83      4.85 o 
  -5   6  13        0.87       -0.29      1.33 o 
  -4   6  13        1.02        0.23      1.53 o 
  -3   6  13       13.32       12.47      2.09 o 
  -2   6  13       40.81       38.70      2.01 o 
  -1   6  13        8.33        9.56      1.17 o 
   0   6  13        8.73        8.96      1.22 o 
   1   6  13       15.41       15.96      1.37 o 
   2   6  13        0.03       -0.11      1.19 o 
   3   6  13        6.77        7.27      1.46 o 
   4   6  13        1.76        0.26      1.52 o 
   5   6  13        2.67        3.08      2.37 o 
   6   6  13        0.88        0.43      2.57 o 
   7   6  13        5.76        8.80      5.78 o 
  -8   7  13        3.09        5.15      5.19 o 
  -7   7  13        4.04        6.36      6.14 o 
  -6   7  13        1.66        3.62      4.29 o 
  -5   7  13        1.28       -2.18      4.83 o 
  -4   7  13        9.89       10.76      2.74 o 
  -3   7  13        4.88        5.80      2.46 o 
  -2   7  13        6.48        7.07      2.30 o 
  -1   7  13        2.49        2.00      2.11 o 
   0   7  13        4.29        1.36      1.89 o 
   1   7  13        1.28       -1.00      2.22 o 
   2   7  13        1.01       -2.42      3.13 o 
   3   7  13        2.06        6.37      5.17 o 
   4   7  13        1.43        2.83      5.08 o 
   5   7  13        2.23       15.71      6.06 o 
  -4   8  13        0.22        3.50      5.59 o 
  -3   8  13        4.23        9.78      5.91 o 
  -2   8  13        4.40        0.07      4.55 o 
  -1   8  13        7.02        7.46      4.93 o 
   0   8  13        3.64        0.76      5.35 o 
 -16   0  14        0.00       -2.50      3.05 o 
 -15   0  14        0.02       -0.31      2.06 o 
 -14   0  14        1.60       -0.82      1.34 o 
 -13   0  14        6.81        6.84      1.25 o 
 -12   0  14        7.59        2.43      0.98 o 
 -11   0  14        3.59        4.38      0.98 o 
 -10   0  14       58.24       58.24      2.01 o 
  -9   0  14      219.65      201.18      2.47 o 
  -8   0  14       66.45       77.65      1.37 o 
  -7   0  14       18.14       17.50      0.72 o 
  -6   0  14        0.04       -0.06      0.48 o 
  -5   0  14      278.36      255.09      3.16 o 
  -4   0  14        2.30        0.42      0.59 o 
  -3   0  14       85.80       91.34      1.34 o 
  -2   0  14      454.09      476.60      3.83 o 
  -1   0  14      323.62      298.23      2.82 o 
   0   0  14        5.34        4.18      0.52 o 
   1   0  14        0.02       -0.41      0.41 o 
   2   0  14        2.05        2.22      0.59 o 
   3   0  14       32.53       29.26      1.01 o 
   4   0  14        2.07        2.13      0.68 o 
   5   0  14      116.74      112.13      2.62 o 
   6   0  14        1.77        3.56      1.05 o 
   7   0  14        4.03        3.10      1.23 o 
   8   0  14        2.39        5.08      1.77 o 
   9   0  14        2.13        2.17      4.18 o 
  10   0  14        8.43        8.00      2.95 o 
 -16   1  14        2.06        5.73      4.19 o 
 -15   1  14       23.13       18.74      1.83 o 
 -14   1  14        3.82        5.31      1.22 o 
 -13   1  14       20.29       18.09      1.27 o 
 -12   1  14       21.84       22.97      1.15 o 
 -11   1  14       21.63       21.69      0.94 o 
 -10   1  14        2.53        2.10      0.57 o 
  -9   1  14       35.03       35.14      0.84 o 
  -8   1  14       64.01       64.61      0.94 o 
  -7   1  14       92.78       93.29      1.01 o 
  -6   1  14       52.86       51.79      0.76 o 
  -5   1  14      155.28      139.91      1.16 o 
  -4   1  14       32.54       30.09      0.63 o 
  -3   1  14        8.63        8.73      0.44 o 
  -2   1  14      431.84      408.26      2.21 o 
  -1   1  14       77.18       75.81      0.85 o 
   0   1  14      125.26      121.15      1.02 o 
   1   1  14        4.35        3.54      0.42 o 
   2   1  14       43.22       47.38      0.70 o 
   3   1  14        7.40        8.67      0.55 o 
   4   1  14       91.56       88.47      1.35 o 
   5   1  14       12.64       11.81      0.69 o 
   6   1  14       48.82       50.71      1.33 o 
   7   1  14       10.19        9.68      1.15 o 
   8   1  14        1.35        1.42      1.24 o 
   9   1  14        0.35        2.27      1.86 o 
  10   1  14        7.19        3.83      2.59 o 
  11   1  14        0.89        0.71      3.97 o 
 -15   2  14       14.01       16.03      1.87 o 
 -14   2  14       22.64       26.58      1.43 o 
 -13   2  14        5.88        5.30      0.87 o 
 -12   2  14        8.86        9.45      0.98 o 
 -11   2  14       46.62       45.19      1.42 o 
 -10   2  14       14.52       16.45      0.87 o 
  -9   2  14        4.61        2.84      0.62 o 
  -8   2  14       90.94       91.98      1.31 o 
  -7   2  14        7.14        7.76      0.54 o 
  -6   2  14       39.44       36.10      1.08 o 
  -5   2  14       17.66       17.70      0.77 o 
  -4   2  14      117.65      121.65      1.63 o 
  -3   2  14      615.66      616.00      4.56 o 
  -2   2  14        4.08        4.03      0.44 o 
  -1   2  14      198.03      191.71      1.42 o 
   0   2  14       23.00       25.37      0.64 o 
   1   2  14      121.23      114.51      1.14 o 
   2   2  14       19.06       21.32      0.71 o 
   3   2  14       44.65       50.32      1.18 o 
   4   2  14       15.42       17.84      0.98 o 
   5   2  14      113.30      111.74      2.10 o 
   6   2  14        8.37        7.02      1.00 o 
   7   2  14        8.87        8.16      1.05 o 
   8   2  14        2.14        1.30      1.13 o 
   9   2  14        7.32        4.29      2.30 o 
  10   2  14        6.19        4.49      2.60 o 
 -16   3  14        9.32       -1.74      7.49 o 
 -15   3  14       27.99       11.61      8.11 o 
 -14   3  14       20.27       26.11      2.94 o 
 -13   3  14        6.54        3.33      1.72 o 
 -12   3  14        0.64        0.56      0.90 o 
 -11   3  14       10.57        9.07      1.10 o 
 -10   3  14        1.50        0.55      0.83 o 
  -9   3  14        3.89        4.61      0.69 o 
  -8   3  14       55.62       59.20      1.15 o 
  -7   3  14       12.25       15.49      0.81 o 
  -6   3  14       37.39       38.82      1.21 o 
  -5   3  14        0.39        0.97      0.70 o 
  -4   3  14       40.01       41.63      1.16 o 
  -3   3  14        8.74        8.24      0.64 o 
  -2   3  14      334.63      320.47      2.48 o 
  -1   3  14        1.69        0.39      0.54 o 
   0   3  14        2.74        1.55      0.55 o 
   1   3  14       48.06       50.51      0.97 o 
   2   3  14       20.55       22.28      0.90 o 
   3   3  14       11.83       10.58      0.80 o 
   4   3  14       23.90       24.07      1.29 o 
   5   3  14       17.96       18.63      1.34 o 
   6   3  14        3.07        2.08      1.07 o 
   7   3  14        4.61        3.35      1.34 o 
   8   3  14        0.22        1.31      1.14 o 
   9   3  14        4.91        3.53      2.23 o 
  10   3  14        7.76        8.31      4.70 o 
 -15   4  14        2.37       -6.33      6.98 o 
 -14   4  14        4.40       -0.09      8.02 o 
 -13   4  14       12.20       15.53      2.86 o 
 -12   4  14        2.19       -0.07      1.83 o 
 -11   4  14        0.46       -1.53      1.54 o 
 -10   4  14        2.10        1.37      1.18 o 
  -9   4  14        7.21        5.08      1.13 o 
  -8   4  14        8.03        6.79      0.85 o 
  -7   4  14       10.58       11.83      0.83 o 
  -6   4  14       10.38        8.90      0.77 o 
  -5   4  14       56.00       55.80      1.15 o 
  -4   4  14       24.18       28.15      1.19 o 
  -3   4  14       15.20       17.31      1.05 o 
  -2   4  14      231.14      242.70      2.94 o 
  -1   4  14       31.30       30.48      1.39 o 
   0   4  14       34.92       37.80      1.29 o 
   1   4  14        8.74        9.34      0.83 o 
   2   4  14       16.98       18.21      1.08 o 
   3   4  14        2.40        2.73      0.88 o 
   4   4  14       12.47       14.61      1.27 o 
   5   4  14        5.81        7.76      1.21 o 
   6   4  14        1.40        1.24      1.29 o 
   7   4  14        0.31       -1.46      1.59 o 
   8   4  14        3.17        3.28      2.50 o 
   9   4  14        2.29        3.46      3.19 o 
 -12   5  14        0.03       -1.80      3.53 o 
 -11   5  14        9.73        5.80      5.03 o 
 -10   5  14        4.52        2.91      2.43 o 
  -9   5  14        0.94        0.49      1.83 o 
  -8   5  14        0.70        0.62      1.59 o 
  -7   5  14        2.26        2.61      1.40 o 
  -6   5  14        2.78        0.79      1.09 o 
  -5   5  14        1.71        0.59      1.01 o 
  -4   5  14        3.23        2.65      1.09 o 
  -3   5  14       19.03       13.79      2.21 o 
  -2   5  14       17.09       14.32      1.51 o 
  -1   5  14       29.01       25.07      1.86 o 
   0   5  14        4.40        4.57      0.97 o 
   1   5  14        6.54        5.60      0.87 o 
   2   5  14        1.41        1.22      1.01 o 
   3   5  14        1.06        0.15      1.09 o 
   4   5  14        2.15        1.75      1.36 o 
   5   5  14       14.78       16.53      1.75 o 
   6   5  14        0.61        1.43      2.08 o 
   7   5  14        9.53        8.08      3.72 o 
   8   5  14        3.44        2.72      3.49 o 
 -10   6  14       12.60        7.67      4.55 o 
  -9   6  14        1.32       -2.19      3.08 o 
  -8   6  14       18.16       16.23      8.43 o 
  -7   6  14        3.42        2.71      2.55 o 
  -6   6  14        7.56        5.69      2.28 o 
  -5   6  14        4.62        2.38      2.08 o 
  -4   6  14        1.20        1.16      2.39 o 
  -3   6  14        1.72       -0.89      1.78 o 
  -2   6  14       55.19       58.84      3.45 o 
  -1   6  14        5.39        4.72      2.10 o 
   0   6  14        4.38        2.66      1.35 o 
   1   6  14        0.81        0.33      1.29 o 
   2   6  14        2.54        1.76      1.25 o 
   3   6  14        2.27        2.15      2.11 o 
   4   6  14        4.22        2.49      3.18 o 
   5   6  14        1.67        2.18      4.59 o 
   6   6  14        4.77        1.47      4.93 o 
  -7   7  14        9.73        9.85      5.26 o 
  -6   7  14        2.05       -2.12      4.00 o 
  -5   7  14        7.46        7.09      4.39 o 
  -4   7  14        4.78        2.63      4.52 o 
  -3   7  14        2.33        3.52      8.47 o 
  -2   7  14        1.95       -2.44      4.00 o 
  -1   7  14        3.64        1.09      4.55 o 
   0   7  14        5.57        3.94      4.90 o 
   1   7  14        0.43       -4.10      4.10 o 
   2   7  14        0.78        2.21      4.86 o 
   3   7  14        1.69        0.22      5.04 o 
 -15   0  15        0.09        1.63      3.14 o 
 -14   0  15        2.81        6.52      1.68 o 
 -13   0  15        9.01       12.52      2.38 o 
 -12   0  15        6.01        4.22      1.29 o 
 -11   0  15        5.58        3.81      1.10 o 
 -10   0  15       15.51       15.99      1.25 o 
  -9   0  15       22.00       23.86      1.03 o 
  -8   0  15       12.95       11.35      0.79 o 
  -7   0  15       28.42       29.99      1.14 o 
  -6   0  15       34.43       28.35      1.03 o 
  -5   0  15      102.60       93.49      2.25 o 
  -4   0  15      474.34      459.56      4.86 o 
  -3   0  15        0.62       -0.69      0.69 o 
  -2   0  15      140.05      142.97      1.73 o 
  -1   0  15       11.81       12.45      0.75 o 
   0   0  15       19.60       21.27      0.83 o 
   1   0  15      107.11      102.00      1.47 o 
   2   0  15       89.93       92.02      1.64 o 
   3   0  15       54.61       51.05      1.56 o 
   4   0  15        0.28        1.08      1.02 o 
   5   0  15        2.25       -0.66      0.92 o 
   6   0  15        3.97        3.21      0.97 o 
   7   0  15        0.01       -0.63      1.21 o 
   8   0  15        1.03       -1.67      3.62 o 
   9   0  15       21.03       17.54      3.94 o 
  10   0  15       11.58        7.20      3.90 o 
 -15   1  15        5.39        3.03      2.01 o 
 -14   1  15       10.59        8.71      1.24 o 
 -13   1  15        3.00        4.43      1.00 o 
 -12   1  15       12.79       10.14      0.92 o 
 -11   1  15       55.15       57.92      1.44 o 
 -10   1  15        2.50        3.30      0.67 o 
  -9   1  15        8.98        9.63      0.85 o 
  -8   1  15       80.94       81.89      1.20 o 
  -7   1  15       76.48       81.81      1.14 o 
  -6   1  15       47.78       48.22      0.83 o 
  -5   1  15      108.54      109.01      1.17 o 
  -4   1  15       24.56       27.09      0.67 o 
  -3   1  15       10.08       10.57      0.48 o 
  -2   1  15      390.47      360.00      2.21 o 
  -1   1  15      160.71      165.24      1.34 o 
   0   1  15      122.81      129.91      1.20 o 
   1   1  15       80.73       83.85      1.03 o 
   2   1  15       71.07       72.19      1.12 o 
   3   1  15       22.82       21.87      0.84 o 
   4   1  15       44.51       44.26      1.38 o 
   5   1  15       15.44       12.29      0.94 o 
   6   1  15       10.63        9.27      0.94 o 
   7   1  15        4.57        3.17      0.93 o 
   8   1  15        3.73        3.62      1.60 o 
   9   1  15        0.38       -1.63      2.86 o 
  10   1  15        4.04        4.78      3.03 o 
  11   1  15        0.24        5.26      4.93 o 
 -15   2  15        1.54        1.96      4.28 o 
 -14   2  15        5.75        8.93      2.38 o 
 -13   2  15        3.50        2.73      1.07 o 
 -12   2  15        2.18        3.16      0.87 o 
 -11   2  15        7.68        8.89      1.18 o 
 -10   2  15       22.42       25.38      1.28 o 
  -9   2  15       18.71       17.63      0.84 o 
  -8   2  15        0.20       -0.10      0.53 o 
  -7   2  15       15.50       14.25      0.77 o 
  -6   2  15       23.17       24.58      1.17 o 
  -5   2  15      106.74      103.07      1.59 o 
  -4   2  15       22.79       19.69      0.89 o 
  -3   2  15       44.17       45.26      1.21 o 
  -2   2  15      185.47      192.30      1.68 o 
  -1   2  15      111.58      116.87      1.32 o 
   0   2  15       33.00       33.46      0.84 o 
   1   2  15       18.64       20.88      0.70 o 
   2   2  15       78.33       87.33      1.30 o 
   3   2  15        4.51        4.14      0.69 o 
   4   2  15        4.73        3.65      0.73 o 
   5   2  15       13.03       11.71      1.10 o 
   6   2  15        8.27        6.52      1.21 o 
   7   2  15       11.40        8.70      1.62 o 
   8   2  15        3.24        2.85      1.16 o 
   9   2  15        0.51        1.84      1.89 o 
  10   2  15        0.40       -0.13      4.93 o 
 -16   3  15        4.62        4.03      7.84 o 
 -15   3  15        6.05        1.87      7.82 o 
 -14   3  15        5.97        5.29      2.27 o 
 -13   3  15        5.43        3.32      1.60 o 
 -12   3  15        0.48       -0.65      1.02 o 
 -11   3  15        2.96        1.75      0.97 o 
 -10   3  15       10.68        9.79      1.02 o 
  -9   3  15        9.21       10.66      0.86 o 
  -8   3  15       15.74       12.74      0.95 o 
  -7   3  15       12.60        9.40      0.83 o 
  -6   3  15        3.17        1.13      0.78 o 
  -5   3  15       29.44       25.61      1.14 o 
  -4   3  15       15.78       17.88      1.02 o 
  -3   3  15        1.58        3.03      0.79 o 
  -2   3  15        6.11        3.86      0.58 o 
  -1   3  15       55.64       58.30      1.09 o 
   0   3  15       27.04       25.17      1.04 o 
   1   3  15       74.59       81.75      1.43 o 
   2   3  15       28.09       32.33      1.05 o 
   3   3  15       13.78       16.48      1.03 o 
   4   3  15       81.39       83.08      2.17 o 
   5   3  15       15.57       12.45      1.34 o 
   6   3  15       24.41       20.13      2.77 o 
   7   3  15        7.21        8.16      1.78 o 
   8   3  15        4.09        5.12      2.07 o 
   9   3  15        2.17       -1.66      2.35 o 
  10   3  15        4.88        4.41      5.42 o 
 -14   4  15        1.72       -7.15      7.15 o 
 -13   4  15        8.28        2.65      8.16 o 
 -12   4  15       12.29        5.79      3.53 o 
 -11   4  15        1.45        1.19      2.02 o 
 -10   4  15       13.56       12.51      1.65 o 
  -9   4  15       16.50       19.33      1.98 o 
  -8   4  15       50.39       56.78      1.92 o 
  -7   4  15       28.07       31.96      1.52 o 
  -6   4  15       11.46       10.01      1.02 o 
  -5   4  15        5.98        8.14      1.03 o 
  -4   4  15        3.22        1.25      0.93 o 
  -3   4  15        4.89        4.65      1.02 o 
  -2   4  15       34.57       41.86      1.32 o 
  -1   4  15       15.76       13.28      1.26 o 
   0   4  15        4.97        3.73      1.05 o 
   1   4  15        1.91        1.43      0.79 o 
   2   4  15        0.88       -0.32      0.88 o 
   3   4  15        4.83        5.12      1.19 o 
   4   4  15       33.64       34.24      2.95 o 
   5   4  15       28.30       31.13      3.06 o 
   6   4  15        1.79        0.76      1.66 o 
   7   4  15        5.30        3.80      2.15 o 
   8   4  15        2.51        2.85      3.30 o 
   9   4  15        3.91       -0.96      4.68 o 
 -12   5  15        0.06       -0.82      8.74 o 
 -11   5  15        0.26       -0.74      2.72 o 
 -10   5  15        4.54        2.34      2.69 o 
  -9   5  15        4.93        5.23      3.62 o 
  -8   5  15        7.78        9.40      2.13 o 
  -7   5  15        0.39       -0.30      1.50 o 
  -6   5  15        6.74        4.27      1.44 o 
  -5   5  15        7.70        5.21      1.65 o 
  -4   5  15        0.99       -0.36      1.52 o 
  -3   5  15        2.21       -1.70      1.70 o 
  -2   5  15       14.54        9.13      2.06 o 
  -1   5  15        8.26        6.04      2.31 o 
   0   5  15        3.86        1.64      1.53 o 
   1   5  15        4.68        4.41      0.94 o 
   2   5  15        0.83        2.21      1.12 o 
   3   5  15       11.96       13.45      1.46 o 
   4   5  15        0.13        1.30      1.62 o 
   5   5  15        6.32        4.66      2.17 o 
   6   5  15        5.39        6.04      4.66 o 
  -9   6  15        3.26        0.44      3.04 o 
  -8   6  15        5.38        2.35      2.96 o 
  -7   6  15        0.75        2.95      3.09 o 
  -6   6  15        8.25        6.12      3.07 o 
  -5   6  15        5.89        7.56      3.22 o 
  -4   6  15       22.59       33.22      8.71 o 
  -3   6  15        0.29       -2.48      2.48 o 
  -2   6  15       55.99       77.64      6.04 o 
  -1   6  15        5.91        5.14      3.11 o 
   0   6  15        8.93        8.11      2.66 o 
   1   6  15        4.88        3.44      3.69 o 
   2   6  15        1.99       -1.38      2.28 o 
   3   6  15        5.71        8.10      2.86 o 
   4   6  15        7.70        6.57      4.84 o 
  -5   7  15        3.88        6.64      4.99 o 
  -4   7  15        2.58       -0.82      4.13 o 
  -3   7  15        1.48        2.24      5.91 o 
  -2   7  15        1.85       -2.30      4.50 o 
  -1   7  15        0.06        0.58      4.44 o 
   0   7  15        5.54        8.80      5.30 o 
   1   7  15        0.21        2.05      4.66 o 
 -14   0  16        0.07       -1.68      1.92 o 
 -13   0  16        8.48        5.74      1.50 o 
 -12   0  16        0.01        0.48      1.15 o 
 -11   0  16        4.69        1.20      1.04 o 
 -10   0  16        7.58        6.76      1.17 o 
  -9   0  16        0.22        0.36      0.76 o 
  -8   0  16      372.87      347.83      4.70 o 
  -7   0  16      134.53      136.26      2.56 o 
  -6   0  16        1.15        2.98      0.92 o 
  -5   0  16      652.18      631.50     10.37 o 
  -4   0  16        0.00       -0.93      0.93 o 
  -3   0  16      224.76      234.24      4.22 o 
  -2   0  16       44.80       40.80      1.14 o 
  -1   0  16        0.66       -0.67      0.67 o 
   0   0  16       10.14        9.19      0.83 o 
   1   0  16       73.22       72.72      2.47 o 
   2   0  16        0.39       -0.68      0.68 o 
   3   0  16       10.80        8.20      1.01 o 
   4   0  16        7.56        4.94      1.19 o 
   5   0  16        0.48        0.65      1.46 o 
   6   0  16        1.53        0.82      1.14 o 
   7   0  16        0.51        0.41      1.44 o 
   8   0  16        5.25        5.65      2.89 o 
   9   0  16        3.49        3.01      3.23 o 
 -15   1  16        1.50        0.56      2.17 o 
 -14   1  16        6.67        7.63      1.62 o 
 -13   1  16        0.25       -0.08      0.90 o 
 -12   1  16        0.12       -0.26      0.84 o 
 -11   1  16        1.87       -0.13      0.99 o 
 -10   1  16       14.78       16.87      1.21 o 
  -9   1  16        4.13        3.67      0.74 o 
  -8   1  16       70.91       70.06      1.28 o 
  -7   1  16       72.58       76.45      1.17 o 
  -6   1  16       11.64       14.05      0.63 o 
  -5   1  16       22.55       23.98      0.82 o 
  -4   1  16       46.04       45.23      0.92 o 
  -3   1  16       71.70       76.31      1.20 o 
  -2   1  16        1.74        1.01      0.50 o 
  -1   1  16       16.69       11.86      0.66 o 
   0   1  16       26.48       26.82      0.77 o 
   1   1  16        5.03        4.37      0.57 o 
   2   1  16       22.70       24.31      0.96 o 
   3   1  16        5.62        4.81      0.66 o 
   4   1  16       31.15       32.15      1.35 o 
   5   1  16       17.82       19.02      1.53 o 
   6   1  16        7.17        4.46      1.01 o 
   7   1  16        0.78        1.22      1.05 o 
   8   1  16        2.91        4.73      1.75 o 
   9   1  16        0.54       -2.32      2.32 o 
 -14   2  16        0.17       -1.96      1.97 o 
 -13   2  16        2.36        3.44      1.61 o 
 -12   2  16       10.99       12.21      1.46 o 
 -11   2  16       25.32       26.16      1.73 o 
 -10   2  16       16.03       17.79      1.34 o 
  -9   2  16       59.21       58.15      1.39 o 
  -8   2  16        1.41        0.83      0.75 o 
  -7   2  16       12.25       14.33      0.86 o 
  -6   2  16       14.83       14.40      0.95 o 
  -5   2  16       59.33       59.25      1.54 o 
  -4   2  16        7.03        5.99      0.93 o 
  -3   2  16        3.61        4.38      0.91 o 
  -2   2  16      337.06      337.24      3.06 o 
  -1   2  16       56.95       65.07      1.29 o 
   0   2  16        8.51        9.03      0.77 o 
   1   2  16       63.17       56.40      1.19 o 
   2   2  16       12.19       13.03      0.84 o 
   3   2  16       24.04       22.59      1.22 o 
   4   2  16        3.33        2.64      0.83 o 
   5   2  16        6.86        5.39      1.09 o 
   6   2  16        0.27       -0.45      1.23 o 
   7   2  16        5.06        6.34      1.90 o 
   8   2  16        1.00       -1.16      1.96 o 
   9   2  16        0.39       -0.02      1.67 o 
 -13   3  16       10.53       11.95      3.54 o 
 -12   3  16        3.08        4.15      1.30 o 
 -11   3  16        2.39        1.55      0.99 o 
 -10   3  16       15.19       12.63      1.66 o 
  -9   3  16        1.72        0.59      0.70 o 
  -8   3  16        3.65        3.12      1.05 o 
  -7   3  16       25.12       24.16      1.63 o 
  -6   3  16        1.43        1.13      0.87 o 
  -5   3  16       28.43       29.06      1.62 o 
  -4   3  16       23.84       24.42      1.69 o 
  -3   3  16        5.84        5.65      0.92 o 
  -2   3  16        3.69        4.03      0.80 o 
  -1   3  16        3.06        1.56      0.64 o 
   0   3  16       14.12       18.05      1.11 o 
   1   3  16       13.80       13.50      1.17 o 
   2   3  16       35.56       34.33      1.97 o 
   3   3  16       24.71       22.58      1.45 o 
   4   3  16        1.65        3.11      1.07 o 
   5   3  16        1.57       -1.03      1.24 o 
   6   3  16        1.25        0.67      1.38 o 
   7   3  16        0.40       -0.35      2.82 o 
 -13   4  16        1.76       -3.25      8.00 o 
 -12   4  16        4.65        2.84      2.30 o 
 -11   4  16       13.67        7.25      4.26 o 
 -10   4  16       19.16       12.76      4.68 o 
  -9   4  16        2.18        0.03      1.18 o 
  -8   4  16       35.27       33.04      2.12 o 
  -7   4  16        3.88        3.61      0.98 o 
  -6   4  16        0.52        0.17      0.99 o 
  -5   4  16        9.33        4.74      1.25 o 
  -4   4  16       17.73       18.37      1.23 o 
  -3   4  16       18.66       17.24      1.29 o 
  -2   4  16       31.23       33.64      2.32 o 
  -1   4  16       42.27       43.54      1.97 o 
   0   4  16        2.11        3.55      1.30 o 
   1   4  16        9.91        9.87      2.09 o 
   2   4  16       20.26       22.22      2.68 o 
   3   4  16        9.88       10.35      1.16 o 
   4   4  16        6.00        4.46      1.38 o 
   5   4  16        2.85       -0.34      1.57 o 
   6   4  16        0.69        0.79      2.32 o 
 -11   5  16        1.94       -6.04      8.74 o 
 -10   5  16        2.53        0.81      2.51 o 
  -9   5  16        2.95        1.45      2.55 o 
  -8   5  16        8.08        1.06      3.29 o 
  -7   5  16        2.54        2.70      3.45 o 
  -6   5  16       10.59        4.30      2.55 o 
  -5   5  16        7.77        6.77      1.75 o 
  -4   5  16        6.75        3.16      1.60 o 
  -3   5  16       12.35       10.46      2.99 o 
  -2   5  16        1.48        0.52      1.89 o 
  -1   5  16        0.06        0.26      2.36 o 
   0   5  16        2.06        1.84      2.18 o 
   1   5  16        4.72        4.47      2.00 o 
   2   5  16        9.90        8.93      2.93 o 
   3   5  16        1.71        2.43      2.31 o 
   4   5  16        3.00       -0.51      2.35 o 
   5   5  16        9.54        8.13      4.57 o 
  -7   6  16       12.24        6.50      4.70 o 
  -6   6  16        9.66        3.00      7.45 o 
  -5   6  16        5.09        5.16      4.00 o 
  -4   6  16       10.03        4.99      4.30 o 
  -3   6  16        0.29        6.04      4.17 o 
  -2   6  16        5.59        0.38      4.06 o 
  -1   6  16       13.72       13.28      4.95 o 
   0   6  16        2.99        2.01      4.21 o 
   1   6  16        2.39        3.61      4.32 o 
   2   6  16        1.88       -1.94      3.94 o 
 -14   0  17        2.33        2.12      2.42 o 
 -13   0  17        1.83        0.05      1.50 o 
 -12   0  17        1.43        1.05      1.22 o 
 -11   0  17        1.55        1.19      1.36 o 
 -10   0  17        0.09       -0.85      0.98 o 
  -9   0  17        0.21        0.59      1.19 o 
  -8   0  17       46.42       43.24      1.76 o 
  -7   0  17        0.00        1.23      1.00 o 
  -6   0  17      147.57      142.98      2.74 o 
  -5   0  17       36.62       33.12      1.36 o 
  -4   0  17        5.87        3.98      0.97 o 
  -3   0  17       34.73       30.89      1.43 o 
  -2   0  17      131.22      132.32      3.71 o 
  -1   0  17        3.61        2.88      0.82 o 
   0   0  17       10.35        9.52      1.09 o 
   1   0  17       36.73       28.45      1.96 o 
   2   0  17        0.25       -0.53      0.96 o 
   3   0  17       15.75       16.47      2.22 o 
   4   0  17        0.20       -1.32      1.32 o 
   5   0  17        3.30        1.45      1.49 o 
   6   0  17        1.06        1.59      1.78 o 
   7   0  17        1.14        2.61      1.35 o 
   8   0  17        0.15        0.74      2.43 o 
 -14   1  17        2.40        3.21      3.99 o 
 -13   1  17        3.42        4.04      1.41 o 
 -12   1  17        2.45        4.96      1.22 o 
 -11   1  17        6.61        3.94      1.26 o 
 -10   1  17        4.35        2.89      1.11 o 
  -9   1  17        4.07        2.47      0.75 o 
  -8   1  17       38.52       39.67      1.23 o 
  -7   1  17       20.98       20.64      0.93 o 
  -6   1  17       17.87       19.38      0.96 o 
  -5   1  17       11.74       10.71      0.78 o 
  -4   1  17       18.58       19.20      0.85 o 
  -3   1  17       19.32       21.15      0.82 o 
  -2   1  17       63.19       65.17      1.51 o 
  -1   1  17       33.55       35.05      1.05 o 
   0   1  17        0.83       -0.38      0.69 o 
   1   1  17        5.11        4.46      0.68 o 
   2   1  17        3.04        4.66      0.75 o 
   3   1  17       17.01       20.93      1.34 o 
   4   1  17        4.16        3.30      0.93 o 
   5   1  17        1.13        2.40      0.88 o 
   6   1  17        3.04        2.75      1.14 o 
   7   1  17        0.02        1.03      1.77 o 
   8   1  17        2.41        6.35      3.88 o 
   9   1  17        2.09       -0.20      2.01 o 
 -14   2  17        2.59        1.81      3.39 o 
 -13   2  17        1.24       -1.64      1.84 o 
 -12   2  17        1.85        2.21      1.46 o 
 -11   2  17       15.98       19.79      1.69 o 
 -10   2  17        4.76        2.61      1.20 o 
  -9   2  17       21.33       20.51      1.41 o 
  -8   2  17       11.82        9.10      0.98 o 
  -7   2  17       16.28       16.00      1.26 o 
  -6   2  17        2.79        0.35      0.93 o 
  -5   2  17       23.74       24.30      1.33 o 
  -4   2  17       22.26       22.65      1.62 o 
  -3   2  17       18.84       22.24      1.27 o 
  -2   2  17       20.69       22.43      0.92 o 
  -1   2  17       27.11       25.19      0.91 o 
   0   2  17       10.20        7.13      0.85 o 
   1   2  17        9.24        9.10      1.07 o 
   2   2  17       13.85       13.72      0.91 o 
   3   2  17       14.80       11.74      0.90 o 
   4   2  17        2.07        0.74      0.86 o 
   5   2  17        2.07        3.56      1.10 o 
   6   2  17        4.86        4.16      1.46 o 
   7   2  17        0.58        0.97      1.87 o 
 -13   3  17        0.63       -2.52      2.52 o 
 -12   3  17        2.01        0.24      1.99 o 
 -11   3  17        2.30        0.18      1.70 o 
 -10   3  17       13.11        9.82      2.72 o 
  -9   3  17       18.11       20.29      1.78 o 
  -8   3  17       18.59       23.51      1.91 o 
  -7   3  17       19.77       21.84      1.82 o 
  -6   3  17        4.33        5.60      1.47 o 
  -5   3  17       12.99       11.96      1.48 o 
  -4   3  17       28.40       26.13      1.74 o 
  -3   3  17        5.94        4.94      1.58 o 
  -2   3  17        5.69        5.30      0.85 o 
  -1   3  17        1.17        0.91      0.76 o 
   0   3  17       10.74       10.55      1.02 o 
   1   3  17        1.28        0.70      0.93 o 
   2   3  17       12.86       18.53      1.21 o 
   3   3  17        2.55        1.55      0.94 o 
   4   3  17        2.45        1.87      1.19 o 
   5   3  17        0.26       -1.02      1.31 o 
   6   3  17        2.83        3.45      2.11 o 
 -13   4  17        0.33       -5.59      7.84 o 
 -12   4  17        0.14       -5.35      7.53 o 
 -11   4  17        3.05        3.41      1.72 o 
 -10   4  17       12.84       13.12      2.96 o 
  -9   4  17        1.76        2.16      1.31 o 
  -8   4  17        3.87        2.76      1.26 o 
  -7   4  17        1.76       -0.58      1.17 o 
  -6   4  17       12.90       15.45      1.60 o 
  -5   4  17        0.67        0.56      1.25 o 
  -4   4  17        1.58       -0.17      1.20 o 
  -3   4  17       28.22       33.60      1.90 o 
  -2   4  17       17.57       14.92      1.25 o 
  -1   4  17        2.69        1.05      1.36 o 
   0   4  17        5.70        5.72      1.78 o 
   1   4  17        4.81        5.14      2.18 o 
   2   4  17        1.07        0.35      1.63 o 
   3   4  17       21.48       20.01      2.93 o 
   4   4  17        0.07        1.52      1.92 o 
   5   4  17        7.68        3.61      2.63 o 
 -10   5  17        1.04        6.60      9.54 o 
  -9   5  17        0.09       -3.93      6.36 o 
  -8   5  17        1.06       -0.87      3.19 o 
  -7   5  17        3.82       -2.12      3.28 o 
  -6   5  17       10.71        3.47      6.93 o 
  -5   5  17       17.07       19.77     10.78 o 
  -4   5  17        2.80        5.93      3.48 o 
  -3   5  17        1.27        2.41      3.45 o 
  -2   5  17        0.93       -0.71      3.21 o 
  -1   5  17        5.47       10.41      3.92 o 
   0   5  17        5.56        0.56      3.50 o 
   1   5  17        2.57        0.42      3.59 o 
   2   5  17        1.85        1.85      3.74 o 
   3   5  17        1.48       10.25      4.55 o 
  -4   6  17        4.56        3.01      4.19 o 
  -3   6  17       15.06       19.41      5.15 o 
  -2   6  17        3.42        1.92      4.15 o 
  -1   6  17        0.77       -1.03      3.97 o 
 -13   0  18        5.31        6.31      3.81 o 
 -12   0  18        0.00       -2.35      2.35 o 
 -11   0  18        1.37        1.45      2.35 o 
 -10   0  18        0.53       -0.01      1.60 o 
  -9   0  18        5.51        7.21      1.97 o 
  -8   0  18        2.14        3.07      1.53 o 
  -7   0  18       33.39       37.31      1.89 o 
  -6   0  18       16.13       17.65      1.34 o 
  -5   0  18       31.08       28.02      1.48 o 
  -4   0  18        8.16       11.22      1.23 o 
  -3   0  18        7.43        7.50      1.22 o 
  -2   0  18       27.31       26.29      1.93 o 
  -1   0  18       16.13       23.04      1.32 o 
   0   0  18       13.89       17.84      1.38 o 
   1   0  18       34.71       43.32      2.49 o 
   2   0  18       12.90       11.31      1.46 o 
   3   0  18        0.79        1.79      1.14 o 
   4   0  18        8.55        6.39      1.35 o 
   5   0  18        0.00       -1.63      1.63 o 
   6   0  18        4.16        1.71      2.92 o 
   7   0  18        0.88        1.56      3.25 o 
 -13   1  18        1.63        2.88      2.31 o 
 -12   1  18        0.15        2.83      1.54 o 
 -11   1  18        1.59       -0.46      1.09 o 
 -10   1  18       16.29       15.21      1.24 o 
  -9   1  18        3.56        2.28      1.10 o 
  -8   1  18       32.19       35.77      1.15 o 
  -7   1  18        8.01        7.69      0.98 o 
  -6   1  18       13.90       16.22      1.08 o 
  -5   1  18       16.36       15.30      1.07 o 
  -4   1  18        5.61        5.23      0.95 o 
  -3   1  18       26.97       29.75      1.01 o 
  -2   1  18        8.97        7.77      0.87 o 
  -1   1  18        5.23        4.64      0.85 o 
   0   1  18       32.59       32.00      1.70 o 
   1   1  18        6.36        5.73      0.74 o 
   2   1  18        0.43        0.15      0.74 o 
   3   1  18       29.15       30.69      2.46 o 
   4   1  18        0.81        0.74      0.96 o 
   5   1  18        0.01       -0.57      1.05 o 
   6   1  18        0.55       -0.09      1.08 o 
   7   1  18        4.35        3.54      2.54 o 
 -13   2  18        1.41       -0.51      3.57 o 
 -12   2  18        1.94       -0.22      1.95 o 
 -11   2  18       12.05       12.28      1.65 o 
 -10   2  18        8.26       11.08      1.58 o 
  -9   2  18        0.27        0.04      0.98 o 
  -8   2  18        7.29        5.31      1.78 o 
  -7   2  18        3.46        1.55      1.33 o 
  -6   2  18        4.64        4.12      1.29 o 
  -5   2  18        3.08        3.99      1.27 o 
  -4   2  18        3.48        4.37      1.14 o 
  -3   2  18        5.77        5.46      0.92 o 
  -2   2  18       10.82       11.04      1.00 o 
  -1   2  18        9.95        8.83      0.89 o 
   0   2  18        7.75        6.77      1.06 o 
   1   2  18        0.12        0.51      1.12 o 
   2   2  18        0.90        0.37      0.82 o 
   3   2  18        0.34        0.01      0.77 o 
   4   2  18        3.37        2.20      0.92 o 
   5   2  18        0.63        1.32      1.27 o 
   6   2  18       16.00       24.04      2.81 o 
 -12   3  18        4.67        4.15      3.50 o 
 -11   3  18       16.81       24.54      3.10 o 
 -10   3  18        4.16        2.81      1.52 o 
  -9   3  18        0.02       -0.31      1.49 o 
  -8   3  18       14.76       13.43      1.74 o 
  -7   3  18        5.94        6.71      1.65 o 
  -6   3  18        1.66        0.39      1.43 o 
  -5   3  18        3.80        3.45      1.65 o 
  -4   3  18        2.59        1.03      1.63 o 
  -3   3  18       20.90       18.66      2.09 o 
  -2   3  18        0.13        0.10      1.11 o 
  -1   3  18        6.60        6.86      1.41 o 
   0   3  18        0.28       -0.29      0.92 o 
   1   3  18        6.17        7.21      1.13 o 
   2   3  18        2.84        1.51      1.43 o 
   3   3  18        0.74        1.41      1.58 o 
   4   3  18        1.82        0.86      1.70 o 
   5   3  18        0.53        2.55      2.31 o 
 -10   4  18        0.77        1.58      3.66 o 
  -9   4  18        0.70       -0.45      3.57 o 
  -8   4  18        2.69        2.02      2.51 o 
  -7   4  18       14.43       19.41      2.47 o 
  -6   4  18        3.52        3.21      1.14 o 
  -5   4  18        8.16        7.78      1.35 o 
  -4   4  18        3.37        0.66      1.35 o 
  -3   4  18        2.32        3.29      1.32 o 
  -2   4  18       11.16       11.51      1.90 o 
  -1   4  18        0.29        1.62      1.71 o 
   0   4  18        3.21        1.77      1.84 o 
   1   4  18        8.23        8.02      2.79 o 
   2   4  18        1.39        1.28      3.30 o 
   3   4  18        5.58        8.05      3.72 o 
  -7   5  18        0.46        0.94      3.05 o 
  -6   5  18        2.62        4.26      3.14 o 
  -5   5  18        7.84       11.79      3.61 o 
  -4   5  18        0.79        0.04      3.01 o 
  -3   5  18        1.13       -2.99      2.99 o 
  -2   5  18        1.42        0.42      3.32 o 
  -1   5  18        0.57        1.25      3.48 o 
   0   5  18        0.70        0.56      3.61 o 
   1   5  18        1.20        2.65      3.88 o 
 -12   0  19        1.52        0.25      4.15 o 
 -11   0  19        0.01        0.76      3.59 o 
 -10   0  19        0.40        0.82      3.34 o 
  -8   0  19        0.00       -2.88      3.01 o 
  -7   0  19        2.56        3.19      2.11 o 
  -6   0  19        2.84        0.80      1.95 o 
  -5   0  19        0.05       -0.26      1.54 o 
  -4   0  19       24.29       22.90      2.13 o 
  -3   0  19       11.83       13.31      2.42 o 
  -2   0  19       19.55       20.56      7.02 o 
  -1   0  19        0.96       -0.42      1.08 o 
   0   0  19       14.77       15.03      1.74 o 
   1   0  19       24.43       32.33      3.64 o 
   2   0  19        0.69       -0.21      1.28 o 
   3   0  19       21.71       23.65      2.35 o 
   4   0  19        0.97        0.43      1.26 o 
   5   0  19        2.66        3.15      1.71 o 
   6   0  19        5.14       12.75      4.21 o 
 -13   1  19        2.85        0.04      4.35 o 
 -12   1  19        2.49        0.24      3.97 o 
 -11   1  19        5.94        4.70      5.45 o 
 -10   1  19        0.57        0.32      1.05 o 
  -9   1  19       18.42       14.51      1.22 o 
  -8   1  19       15.43       13.67      1.08 o 
  -7   1  19        9.49        9.61      1.14 o 
  -6   1  19       15.38       17.64      1.24 o 
  -5   1  19       12.46       11.15      0.99 o 
  -4   1  19       11.30       12.29      1.44 o 
  -3   1  19        2.19       -0.38      0.80 o 
  -2   1  19        0.68        1.02      0.85 o 
  -1   1  19        2.16        2.05      1.05 o 
   0   1  19        9.92        8.70      1.22 o 
   1   1  19        5.17        4.68      0.96 o 
   2   1  19        3.78        2.60      0.87 o 
   3   1  19        3.06        3.29      0.93 o 
   4   1  19        0.10       -0.95      1.09 o 
   5   1  19        0.72        1.02      1.49 o 
   6   1  19        6.00        4.95      2.84 o 
 -12   2  19       19.09       32.41      5.55 o 
 -11   2  19        1.39        1.95      1.58 o 
 -10   2  19        3.19        0.85      1.26 o 
  -9   2  19        1.80        0.61      1.36 o 
  -8   2  19        5.36        3.44      1.41 o 
  -7   2  19        4.08        2.86      1.34 o 
  -6   2  19        5.03        3.91      1.51 o 
  -5   2  19        6.45        7.63      1.46 o 
  -4   2  19        8.26        9.31      1.69 o 
  -3   2  19        0.10       -0.65      1.44 o 
  -2   2  19        6.79        6.92      1.11 o 
  -1   2  19        2.25        2.36      1.27 o 
   0   2  19       29.00       30.82      2.59 o 
   1   2  19        0.48       -1.11      1.11 o 
   2   2  19        2.02       -0.45      1.29 o 
   3   2  19        0.74        2.46      1.67 o 
   4   2  19        6.01        4.54      2.16 o 
   5   2  19        3.18        2.00      1.50 o 
 -11   3  19        4.87        9.16      3.52 o 
 -10   3  19       11.62       14.52      2.76 o 
  -9   3  19        8.71        7.04      1.94 o 
  -8   3  19        3.15        2.98      1.57 o 
  -7   3  19        0.63       -1.43      1.43 o 
  -6   3  19       16.63       16.63      1.88 o 
  -5   3  19        0.65       -0.86      1.50 o 
  -4   3  19        0.88        1.83      1.66 o 
  -3   3  19        9.12        4.34      1.71 o 
  -2   3  19        3.96        4.36      1.46 o 
  -1   3  19        7.46        6.46      1.78 o 
   0   3  19        5.56        5.72      1.65 o 
   1   3  19        5.83        4.11      1.89 o 
   2   3  19        7.49        7.79      1.52 o 
   3   3  19       10.75       11.85      1.84 o 
   4   3  19        0.67       -0.85      2.47 o 
  -9   4  19        6.76       10.47      4.08 o 
  -8   4  19        5.10        8.42      2.86 o 
  -7   4  19        0.33       -2.34      2.34 o 
  -6   4  19       20.39       20.75      3.19 o 
  -5   4  19        7.76        6.71      2.67 o 
  -4   4  19        0.31        0.52      2.44 o 
  -3   4  19        0.08       -1.30      1.30 o 
  -2   4  19        0.61       -0.32      1.30 o 
  -1   4  19        7.15        7.45      1.70 o 
   0   4  19        7.79       10.54      2.99 o 
   1   4  19        7.51       11.87      2.90 o 
  -4   5  19        0.97        0.58      2.92 o 
 -11   0  20        0.02       -1.20      3.90 o 
 -10   0  20        4.20        1.52      3.83 o 
  -9   0  20        6.87        2.45      3.45 o 
  -8   0  20        5.90        1.40      3.57 o 
  -7   0  20        5.04        0.13      3.68 o 
  -6   0  20        2.84        0.96      3.70 o 
  -5   0  20        1.42       -0.89      3.37 o 
  -4   0  20        5.37        4.93      3.97 o 
  -3   0  20        1.81        1.49      2.13 o 
  -2   0  20        8.31        6.95      2.68 o 
  -1   0  20        0.04        3.11      2.17 o 
   0   0  20        1.62        1.71      1.33 o 
   1   0  20        0.09       -0.12      1.28 o 
   2   0  20        0.21       -0.30      1.57 o 
   3   0  20        0.07       -1.57      1.69 o 
   4   0  20        0.95       -2.47      3.74 o 
 -12   1  20       13.35        0.80      3.81 o 
 -11   1  20        6.56        2.84      3.41 o 
 -10   1  20        7.25        5.52      4.26 o 
  -9   1  20        0.89        0.17      2.11 o 
  -8   1  20        2.39        1.65      1.87 o 
  -7   1  20       21.26       20.34      3.62 o 
  -6   1  20       26.33       24.56      9.45 o 
  -5   1  20        8.41        7.42      2.74 o 
  -4   1  20        9.56       10.55      1.26 o 
  -3   1  20        3.03        4.15      1.09 o 
  -2   1  20        3.31        5.01      1.15 o 
  -1   1  20        3.30        2.86      1.22 o 
   0   1  20        1.94        1.56      1.16 o 
   1   1  20        5.11        3.91      1.29 o 
   2   1  20        9.42        9.37      2.22 o 
   3   1  20        0.12        0.52      1.37 o 
   4   1  20        2.17        2.74      2.33 o 
 -11   2  20        4.89        4.46      3.86 o 
 -10   2  20        6.34        3.93      2.67 o 
  -9   2  20        0.01        0.43      1.66 o 
  -8   2  20        2.71        0.92      1.64 o 
  -7   2  20        8.41       11.90      2.36 o 
  -6   2  20        2.23       -0.47      1.27 o 
  -5   2  20        6.94        9.27      1.71 o 
  -4   2  20        0.01       -1.35      1.67 o 
  -3   2  20       18.03       23.76      2.17 o 
  -2   2  20        0.04       -0.36      1.25 o 
  -1   2  20        3.46        5.37      1.50 o 
   0   2  20        4.11        3.84      1.41 o 
   1   2  20        3.36        1.17      1.54 o 
   2   2  20        4.23        3.36      1.95 o 
   3   2  20        9.82       15.71      2.44 o 
  -9   3  20        4.63        6.13      3.16 o 
  -8   3  20        1.13        2.38      2.40 o 
  -7   3  20        2.86        0.99      2.22 o 
  -6   3  20       11.76       14.27      2.06 o 
  -5   3  20        3.45        3.17      1.76 o 
  -4   3  20        4.33        4.62      1.79 o 
  -3   3  20        1.61        0.30      1.58 o 
  -2   3  20        2.21        1.16      2.54 o 
  -1   3  20        2.02        2.43      1.94 o 
   0   3  20       11.12       14.57      2.92 o 
   1   3  20        0.30        0.89      2.20 o 
   2   3  20        1.00        1.34      3.61 o 
   4   3  20        2.51        0.38      2.12 o 
  -7   4  20        5.16        3.12      3.54 o 
  -6   4  20        2.69        0.93      4.75 o 
  -5   4  20        5.31        6.28      2.72 o 
  -4   4  20        2.97        1.54      4.40 o 
  -3   4  20        0.60       -0.85      3.66 o 
  -2   4  20        3.02       10.76      4.01 o 
  -1   4  20        4.33        7.02      3.94 o 
   0   4  20        0.46       -1.94      1.94 o 
  -6   5  20        0.53       -1.14      1.72 o 
  -5   5  20        3.82        1.45      2.16 o 
 -11   0  21        2.92       -1.89      3.63 o 
 -10   0  21        0.14       -2.81      3.61 o 
  -9   0  21        1.86       -1.38      3.48 o 
  -8   0  21        4.70        4.66      4.08 o 
  -7   0  21        0.77        3.23      3.94 o 
  -6   0  21        0.13       -1.07      3.79 o 
  -5   0  21        2.70        0.47      3.70 o 
  -4   0  21        5.35        4.57      4.32 o 
  -3   0  21        9.84        5.04      4.39 o 
  -2   0  21       12.67        5.30      3.40 o 
  -1   0  21        5.76        2.54      2.37 o 
   0   0  21        9.48        7.15      2.90 o 
   1   0  21        3.31        0.15      2.93 o 
   2   0  21        0.21        0.83      2.20 o 
   3   0  21        0.63       -2.49      2.87 o 
  -9   1  21        6.92       -1.40      3.72 o 
  -8   1  21        1.57       -0.49      4.68 o 
  -7   1  21        3.76       -4.08      4.08 o 
  -6   1  21       29.99       32.95      4.87 o 
  -5   1  21        2.44        1.61      1.98 o 
  -4   1  21        4.25        3.59      2.14 o 
  -3   1  21        1.55        0.98      1.77 o 
  -2   1  21        8.24       10.37      2.90 o 
  -1   1  21       10.02        7.57      1.89 o 
   0   1  21        2.83        3.50      1.72 o 
   1   1  21        9.55        4.14      2.30 o 
   2   1  21        0.72        0.29      3.18 o 
  -9   2  21        9.17       11.97      4.48 o 
  -8   2  21        9.76       17.27      4.59 o 
  -7   2  21        2.29        1.47      3.77 o 
  -6   2  21        2.60        0.78      3.83 o 
  -5   2  21        1.26       -0.63      2.16 o 
  -4   2  21        7.20        8.09      1.86 o 
  -3   2  21        0.08       -1.48      2.03 o 
  -2   2  21        0.54       -0.57      2.11 o 
  -1   2  21       14.44       15.92      3.07 o 
   0   2  21        0.11       -1.56      3.05 o 
   1   2  21        9.47        6.63      3.88 o 
  -7   3  21        1.18       -0.11      4.12 o 
  -6   3  21        3.22        3.43      4.17 o 
  -5   3  21        1.48        1.73      2.39 o 
  -4   3  21        5.23        3.07      5.52 o 
  -3   3  21        1.98        5.08      3.39 o 
  -2   3  21        1.69        0.36      3.23 o 
  -1   3  21        2.97        3.28      3.52 o 
   0   3  21        3.32        0.78      3.45 o 
  -6   0  22        0.11        3.88      4.21 o 
  -5   0  22        0.41       -1.18      4.01 o 
  -4   0  22        0.01        2.65      4.37 o 
  -3   0  22        1.78       -0.91      4.52 o 
  -2   0  22        6.09        2.18      4.90 o 
  -1   0  22        1.95        0.42      5.22 o 
  -8   1  22        1.17        1.36      4.77 o 
  -7   1  22        4.01        3.57      4.90 o 
  -6   1  22        2.65        5.19      5.44 o 
  -5   1  22       22.58       10.16      5.84 o 
  -4   1  22        3.92       -0.62      4.90 o 
  -3   1  22        4.52       -1.09      3.56 o 
  -2   1  22        3.80        5.52      7.37 o 
  -1   1  22        2.00        2.20      2.59 o 
   0   1  22        1.89        1.51      2.78 o 
   1   1  22        4.79        2.74      6.73 o 
  -7   2  22        2.89        0.89      4.12 o 
  -6   2  22        3.20        4.55      4.26 o 
  -5   2  22        2.72        4.03      4.19 o 
  -4   2  22        3.01        1.27      4.15 o 
  -3   2  22        8.40        0.89      4.40 o 
  -2   2  22        9.88        9.72      6.69 o 
  -1   2  22        5.56        1.81      6.15 o 
                                                 
